# Supplementary material for: Pyrite-induced hydroxyl radical formation and its effect on nucleic acids
Source: Geochem Trans. 2006 Apr 4;7:3. doi: 10.1186/1467-4866-7-3 (PMC1523326; doi:10.1186/1467-4866-7-3)
Supplement: Additional File 2 — UV-Vis absorbance data used in Figure 5 in EXCEL spreadsheet format. [file 1467-4866-7-3-S2.xls]

## Sheet: raw data
RNA	500	0	pyrite	500	0.004	pyrite	500	0.01	pyrite	500	0.019	pyrite	500	0.028
nothing added	498	0.001	11 hrs	498	0.004	23 hrs	498	0.01	31 hrs	498	0.02	47 hrs	498	0.029
	496	0.001		496	0.004		496	0.01		496	0.02		496	0.029
first column is wavelength	494	0.001		494	0.004		494	0.01		494	0.02		494	0.029
second column is absorbance	492	0.001		492	0.004		492	0.01		492	0.02		492	0.029
	490	0.001		490	0.004		490	0.01		490	0.02		490	0.029
	488	0.001		488	0.004		488	0.01		488	0.02		488	0.029
	486	0.001		486	0.005		486	0.01		486	0.02		486	0.029
	484	0.001		484	0.005		484	0.01		484	0.02		484	0.029
	482	0.001		482	0.005		482	0.011		482	0.02		482	0.029
	480	0.001		480	0.005		480	0.01		480	0.02		480	0.029
	478	0.001		478	0.005		478	0.01		478	0.02		478	0.029
	476	0.001		476	0.005		476	0.01		476	0.02		476	0.029
	474	0.001		474	0.005		474	0.01		474	0.02		474	0.028
	472	0.001		472	0.005		472	0.01		472	0.019		472	0.028
	470	0.001		470	0.005		470	0.01		470	0.02		470	0.029
	468	0.001		468	0.005		468	0.01		468	0.02		468	0.028
	466	0.001		466	0.004		466	0.01		466	0.019		466	0.028
	464	0.001		464	0.004		464	0.01		464	0.02		464	0.028
	462	0.001		462	0.005		462	0.01		462	0.02		462	0.028
	460	0.001		460	0.005		460	0.01		460	0.02		460	0.028
	458	0.001		458	0.004		458	0.01		458	0.019		458	0.028
	456	0.001		456	0.004		456	0.01		456	0.019		456	0.028
	454	0.001		454	0.004		454	0.01		454	0.019		454	0.028
	452	0.001		452	0.004		452	0.01		452	0.02		452	0.028
	450	0.001		450	0.004		450	0.01		450	0.019		450	0.028
	448	0.001		448	0.004		448	0.009		448	0.019		448	0.028
	446	0.001		446	0.004		446	0.009		446	0.019		446	0.028
	444	0.001		444	0.004		444	0.009		444	0.019		444	0.028
	442	0.001		442	0.004		442	0.009		442	0.019		442	0.028
	440	0.001		440	0.004		440	0.009		440	0.019		440	0.028
	438	0.001		438	0.004		438	0.009		438	0.019		438	0.028
	436	0		436	0.004		436	0.009		436	0.019		436	0.028
	434	0.001		434	0.004		434	0.009		434	0.019		434	0.028
	432	0.001		432	0.004		432	0.009		432	0.019		432	0.028
	430	0.001		430	0.004		430	0.009		430	0.019		430	0.028
	428	0.001		428	0.004		428	0.009		428	0.02		428	0.028
	426	0.001		426	0.004		426	0.009		426	0.02		426	0.028
	424	0.001		424	0.004		424	0.009		424	0.019		424	0.028
	422	0.001		422	0.004		422	0.009		422	0.019		422	0.028
	420	0.001		420	0.004		420	0.009		420	0.02		420	0.029
	418	0.001		418	0.004		418	0.009		418	0.019		418	0.029
	416	0.001		416	0.004		416	0.009		416	0.019		416	0.028
	414	0.001		414	0.004		414	0.009		414	0.02		414	0.028
	412	0.001		412	0.004		412	0.009		412	0.019		412	0.029
	410	0.001		410	0.004		410	0.009		410	0.019		410	0.028
	408	0.001		408	0.004		408	0.009		408	0.019		408	0.029
	406	0.001		406	0.004		406	0.009		406	0.02		406	0.029
	404	0.001		404	0.004		404	0.009		404	0.019		404	0.029
	402	0.001		402	0.004		402	0.009		402	0.019		402	0.029
	400	0.001		400	0.004		400	0.009		400	0.019		400	0.029
	398	0.001		398	0.004		398	0.009		398	0.019		398	0.029
	396	0.001		396	0.004		396	0.009		396	0.019		396	0.029
	394	0.001		394	0.004		394	0.009		394	0.02		394	0.029
	392	0.001		392	0.004		392	0.009		392	0.02		392	0.029
	390	0.001		390	0.004		390	0.01		390	0.02		390	0.029
	388	0.001		388	0.004		388	0.009		388	0.02		388	0.029
	386	0.001		386	0.004		386	0.01		386	0.02		386	0.029
	384	0.001		384	0.004		384	0.01		384	0.02		384	0.03
	382	0.001		382	0.004		382	0.01		382	0.02		382	0.03
	380	0.002		380	0.002		380	0.009		380	0.019		380	0.03
	378	0.004		378	0.003		378	0.011		378	0.02		378	0.03
	376	0.001		376	0.006		376	0.008		376	0.02		376	0.03
	374	0.001		374	0.003		374	0.009		374	0.02		374	0.031
	372	0.002		372	0.004		372	0.01		372	0.02		372	0.031
	370	0.001		370	0.005		370	0.011		370	0.02		370	0.031
	368	0.002		368	0.005		368	0.012		368	0.021		368	0.031
	366	0.002		366	0.005		366	0.012		366	0.021		366	0.031
	364	0.002		364	0.005		364	0.012		364	0.021		364	0.032
	362	0.002		362	0.005		362	0.013		362	0.022		362	0.032
	360	0.002		360	0.006		360	0.013		360	0.022		360	0.032
	358	0.002		358	0.006		358	0.013		358	0.022		358	0.033
	356	0.002		356	0.006		356	0.013		356	0.022		356	0.033
	354	0.002		354	0.006		354	0.014		354	0.022		354	0.033
	352	0.002		352	0.006		352	0.014		352	0.022		352	0.033
	350	0.002		350	0.007		350	0.014		350	0.023		350	0.034
	348	0.002		348	0.009		348	0.019		348	0.025		348	0.037
	346	0.002		346	0.01		346	0.019		346	0.026		346	0.037
	344	0.002		344	0.01		344	0.019		344	0.027		344	0.038
	342	0.002		342	0.01		342	0.02		342	0.027		342	0.038
	340	0.002		340	0.011		340	0.019		340	0.027		340	0.039
	338	0.002		338	0.011		338	0.02		338	0.028		338	0.039
	336	0.003		336	0.011		336	0.02		336	0.028		336	0.04
	334	0.003		334	0.011		334	0.02		334	0.029		334	0.04
	332	0.003		332	0.011		332	0.02		332	0.029		332	0.041
	330	0.003		330	0.01		330	0.02		330	0.029		330	0.041
	328	0.003		328	0.011		328	0.02		328	0.03		328	0.042
	326	0.003		326	0.01		326	0.02		326	0.03		326	0.042
	324	0.003		324	0.01		324	0.02		324	0.031		324	0.043
	322	0.003		322	0.01		322	0.02		322	0.031		322	0.044
	320	0.003		320	0.01		320	0.019		320	0.032		320	0.044
	318	0.003		318	0.01		318	0.02		318	0.032		318	0.044
	316	0.003		316	0.011		316	0.021		316	0.032		316	0.045
	314	0.003		314	0.011		314	0.021		314	0.032		314	0.045
	312	0.003		312	0.012		312	0.022		312	0.032		312	0.045
	310	0.003		310	0.012		310	0.023		310	0.033		310	0.046
	308	0.003		308	0.013		308	0.023		308	0.034		308	0.047
	306	0.004		306	0.014		306	0.024		306	0.034		306	0.047
	304	0.005		304	0.014		304	0.025		304	0.035		304	0.048
	302	0.005		302	0.014		302	0.025		302	0.035		302	0.049
	300	0.006		300	0.017		300	0.026		300	0.036		300	0.05
	298	0.007		298	0.016		298	0.027		298	0.037		298	0.051
	296	0.007		296	0.015		296	0.028		296	0.038		296	0.052
	294	0.01		294	0.018		294	0.03		294	0.04		294	0.053
	292	0.011		292	0.021		292	0.032		292	0.041		292	0.055
	290	0.013		290	0.023		290	0.034		290	0.043		290	0.057
	288	0.015		288	0.025		288	0.036		288	0.045		288	0.058
	286	0.017		286	0.027		286	0.038		286	0.046		286	0.06
	284	0.02		284	0.029		284	0.04		284	0.048		284	0.061
	282	0.022		282	0.031		282	0.042		282	0.05		282	0.063
	280	0.024		280	0.033		280	0.044		280	0.052		280	0.065
	278	0.026		278	0.036		278	0.046		278	0.054		278	0.067
	276	0.028		276	0.038		276	0.048		276	0.056		276	0.069
	274	0.031		274	0.04		274	0.05		274	0.058		274	0.07
	272	0.033		272	0.043		272	0.052		272	0.06		272	0.072
	270	0.035		270	0.045		270	0.054		270	0.062		270	0.074
	268	0.037		268	0.046		268	0.055		268	0.063		268	0.075
	266	0.038		266	0.047		266	0.057		266	0.064		266	0.076
	264	0.04		264	0.049		264	0.058		264	0.066		264	0.078
	262	0.041		262	0.05		262	0.059		262	0.067		262	0.079
	260	0.042		260	0.051		260	0.06		260	0.068		260	0.081
	258	0.042		258	0.052		258	0.061		258	0.069		258	0.081
	256	0.041		256	0.051		256	0.061		256	0.069		256	0.082
	254	0.04		254	0.051		254	0.06		254	0.069		254	0.083
	252	0.039		252	0.05		252	0.06		252	0.069		252	0.083
	250	0.037		250	0.049		250	0.06		250	0.069		250	0.084
	248	0.035		248	0.048		248	0.059		248	0.069		248	0.084
	246	0.033		246	0.046		246	0.059		246	0.069		246	0.085
	244	0.031		244	0.045		244	0.058		244	0.069		244	0.086
	242	0.029		242	0.044		242	0.057		242	0.069		242	0.087
	240	0.027		240	0.042		240	0.057		240	0.069		240	0.088
	238	0.026		238	0.041		238	0.057		238	0.07		238	0.09
	236	0.024		236	0.04		236	0.057		236	0.071		236	0.092
	234	0.024		234	0.04		234	0.058		234	0.073		234	0.095
	232	0.023		232	0.04		232	0.06		232	0.075		232	0.098
	230	0.024		230	0.042		230	0.062		230	0.078		230	0.101
	228	0.025		228	0.043		228	0.065		228	0.081		228	0.106
	226	0.027		226	0.045		226	0.068		226	0.085		226	0.111
	224	0.029		224	0.047		224	0.07		224	0.088		224	0.115
	222	0.033		222	0.051		222	0.075		222	0.094		222	0.122
	220	0.038		220	0.056		220	0.081		220	0.1		220	0.13
	218	0.043		218	0.062		218	0.087		218	0.106		218	0.137
	216	0.048		216	0.066		216	0.092		216	0.11		216	0.141
	214	0.053		214	0.07		214	0.095		214	0.113		214	0.143
	212	0.057		212	0.074		212	0.099		212	0.115		212	0.145
	210	0.061		210	0.076		210	0.101		210	0.117		210	0.145
	208	0.064		208	0.079		208	0.104		208	0.118		208	0.145
	206	0.067		206	0.081		206	0.106		206	0.119		206	0.144
	204	0.071		204	0.083		204	0.108		204	0.12		204	0.142
	202	0.073		202	0.086		202	0.11		202	0.122		202	0.14
	200	0.075		200	0.088		200	0.111		200	0.125		200	0.138
	198	0.075		198	0.089		198	0.113		198	0.128		198	0.139
	196	0.074		196	0.089		196	0.114		196	0.131		196	0.143
	194	0.07		194	0.089		194	0.113		194	0.134		194	0.149
	192	0.065		192	0.089		192	0.11		192	0.138		192	0.156
	190	0.057		190	0.077		190	0.101		190	0.133		190	0.163

## Sheet: calculations to baseline data
sample	absorbance at 240 nm	absorbance at 294 nm		slope	y intercept
nothing added	0.027	0.01		-0.000314815	0.102556
11 hrs with pyrite	0.042	0.018		-0.000444444	0.148667
23 hrs with pyrite	0.057	0.03		-0.0005	0.177
31 hrs with pyrite	0.069	0.04		-0.000537037	0.197889
47 hrs with pyrite	0.088	0.053		-0.000648148	0.243556
nothing added	240	0.027
	294	0.01
11 hrs with pyrite	240	0.042
	294	0.018
23 hrs with pyrite	240	0.057
	294	0.03
31 hrs with pyrite	240	0.069
	294	0.04
47 hrs with pyrite	240	0.088
	294	0.053

## Sheet: baselined data
RNA	500	0	0.054944	pyrite	500	0.004	0.077333	pyrite	500	0.01	0.083	pyrite	500	0.019	0.089611	pyrite	500	0.028	0.108444
nothing added	498	0.001	0.055314	11 hrs	498	0.004	0.076445	23 hrs	498	0.01	0.082	31 hrs	498	0.02	0.089537	47 hrs	498	0.029	0.108148			sample	absorbance at 240 nm	absorbance at 294 nm		slope	y intercept
	496	0.001	0.054684		496	0.004	0.075557		496	0.01	0.081		496	0.02	0.088463		496	0.029	0.106852			nothing added	0.027	0.01		-0.000314815	0.102556
	494	0.001	0.054054		494	0.004	0.074669		494	0.01	0.08		494	0.02	0.087389		494	0.029	0.105556			11 hrs with pyrite	0.042	0.018		-0.000444444	0.148667
	492	0.001	0.053424		492	0.004	0.073781		492	0.01	0.079		492	0.02	0.086315		492	0.029	0.10426			23 hrs with pyrite	0.057	0.03		-0.0005	0.177
	490	0.001	0.052794		490	0.004	0.072893		490	0.01	0.078		490	0.02	0.085241		490	0.029	0.102964			31 hrs with pyrite	0.069	0.04		-0.000537037	0.197889
	488	0.001	0.052164		488	0.004	0.072005		488	0.01	0.077		488	0.02	0.084167		488	0.029	0.101668			47 hrs with pyrite	0.088	0.053		-0.000648148	0.243556
	486	0.001	0.051534		486	0.005	0.072117		486	0.01	0.076		486	0.02	0.083093		486	0.029	0.100372
	484	0.001	0.050904		484	0.005	0.071229		484	0.01	0.075		484	0.02	0.082019		484	0.029	0.099076
	482	0.001	0.050274		482	0.005	0.070341		482	0.011	0.075		482	0.02	0.080945		482	0.029	0.09778
	480	0.001	0.049644		480	0.005	0.069453		480	0.01	0.073		480	0.02	0.079871		480	0.029	0.096484
	478	0.001	0.049014		478	0.005	0.068565		478	0.01	0.072		478	0.02	0.078797		478	0.029	0.095188
	476	0.001	0.048384		476	0.005	0.067677		476	0.01	0.071		476	0.02	0.077723		476	0.029	0.093892
	474	0.001	0.047754		474	0.005	0.066789		474	0.01	0.07		474	0.02	0.076649		474	0.028	0.091596
	472	0.001	0.047124		472	0.005	0.065901		472	0.01	0.069		472	0.019	0.074575		472	0.028	0.0903
	470	0.001	0.046494		470	0.005	0.065013		470	0.01	0.068		470	0.02	0.074501		470	0.029	0.090004
	468	0.001	0.045864		468	0.005	0.064125		468	0.01	0.067		468	0.02	0.073427		468	0.028	0.087708
	466	0.001	0.045234		466	0.004	0.062237		466	0.01	0.066		466	0.019	0.071353		466	0.028	0.086412
	464	0.001	0.044604		464	0.004	0.061349		464	0.01	0.065		464	0.02	0.071279		464	0.028	0.085116
	462	0.001	0.043974		462	0.005	0.061461		462	0.01	0.064		462	0.02	0.070205		462	0.028	0.08382
	460	0.001	0.043344		460	0.005	0.060573		460	0.01	0.063		460	0.02	0.069131		460	0.028	0.082524
	458	0.001	0.042714		458	0.004	0.058685		458	0.01	0.062		458	0.019	0.067057		458	0.028	0.081228
	456	0.001	0.042084		456	0.004	0.057797		456	0.01	0.061		456	0.019	0.065983		456	0.028	0.079932
	454	0.001	0.041454		454	0.004	0.056909		454	0.01	0.06		454	0.019	0.064909		454	0.028	0.078636
	452	0.001	0.040824		452	0.004	0.056021		452	0.01	0.059		452	0.02	0.064835		452	0.028	0.07734
	450	0.001	0.040194		450	0.004	0.055133		450	0.01	0.058		450	0.019	0.062761		450	0.028	0.076044
	448	0.001	0.039564		448	0.004	0.054245		448	0.009	0.056		448	0.019	0.061687		448	0.028	0.074748
	446	0.001	0.038934		446	0.004	0.053357		446	0.009	0.055		446	0.019	0.060613		446	0.028	0.073452
	444	0.001	0.038304		444	0.004	0.052469		444	0.009	0.054		444	0.019	0.059539		444	0.028	0.072156
	442	0.001	0.037674		442	0.004	0.051581		442	0.009	0.053		442	0.019	0.058465		442	0.028	0.07086
	440	0.001	0.037044		440	0.004	0.050693		440	0.009	0.052		440	0.019	0.057391		440	0.028	0.069564
	438	0.001	0.036414		438	0.004	0.049805		438	0.009	0.051		438	0.019	0.056317		438	0.028	0.068268
	436	0	0.034784		436	0.004	0.048917		436	0.009	0.05		436	0.019	0.055243		436	0.028	0.066972
	434	0.001	0.035154		434	0.004	0.048029		434	0.009	0.049		434	0.019	0.054169		434	0.028	0.065676
	432	0.001	0.034524		432	0.004	0.047141		432	0.009	0.048		432	0.019	0.053095		432	0.028	0.06438
	430	0.001	0.033894		430	0.004	0.046253		430	0.009	0.047		430	0.019	0.052021		430	0.028	0.063084
	428	0.001	0.033264		428	0.004	0.045365		428	0.009	0.046		428	0.02	0.051947		428	0.028	0.061788
	426	0.001	0.032634		426	0.004	0.044477		426	0.009	0.045		426	0.02	0.050873		426	0.028	0.060492
	424	0.001	0.032004		424	0.004	0.043589		424	0.009	0.044		424	0.019	0.048799		424	0.028	0.059196
	422	0.001	0.031374		422	0.004	0.042701		422	0.009	0.043		422	0.019	0.047725		422	0.028	0.0579
	420	0.001	0.030744		420	0.004	0.041813		420	0.009	0.042		420	0.02	0.047651		420	0.029	0.057604
	418	0.001	0.030114		418	0.004	0.040925		418	0.009	0.041		418	0.019	0.045577		418	0.029	0.056308
	416	0.001	0.029484		416	0.004	0.040037		416	0.009	0.04		416	0.019	0.044503		416	0.028	0.054012
	414	0.001	0.028854		414	0.004	0.039149		414	0.009	0.039		414	0.02	0.044429		414	0.028	0.052716
	412	0.001	0.028224		412	0.004	0.038261		412	0.009	0.038		412	0.019	0.042355		412	0.029	0.05242
	410	0.001	0.027594		410	0.004	0.037373		410	0.009	0.037		410	0.019	0.041281		410	0.028	0.050124
	408	0.001	0.026964		408	0.004	0.036485		408	0.009	0.036		408	0.019	0.040207		408	0.029	0.049828
	406	0.001	0.026334		406	0.004	0.035597		406	0.009	0.035		406	0.02	0.040133		406	0.029	0.048532
	404	0.001	0.025704		404	0.004	0.034709		404	0.009	0.034		404	0.019	0.038059		404	0.029	0.047236
	402	0.001	0.025074		402	0.004	0.033821		402	0.009	0.033		402	0.019	0.036985		402	0.029	0.04594
	400	0.001	0.024444		400	0.004	0.032933		400	0.009	0.032		400	0.019	0.035911		400	0.029	0.044644
	398	0.001	0.023814		398	0.004	0.032045		398	0.009	0.031		398	0.019	0.034837		398	0.029	0.043348
	396	0.001	0.023184		396	0.004	0.031157		396	0.009	0.03		396	0.019	0.033763		396	0.029	0.042052
	394	0.001	0.022554		394	0.004	0.030269		394	0.009	0.029		394	0.02	0.033689		394	0.029	0.040756
	392	0.001	0.021924		392	0.004	0.029381		392	0.009	0.028		392	0.02	0.032615		392	0.029	0.03946
	390	0.001	0.021294		390	0.004	0.028493		390	0.01	0.028		390	0.02	0.031541		390	0.029	0.038164
	388	0.001	0.020664		388	0.004	0.027605		388	0.009	0.026		388	0.02	0.030467		388	0.029	0.036868
	386	0.001	0.020034		386	0.004	0.026717		386	0.01	0.026		386	0.02	0.029393		386	0.029	0.035572
	384	0.001	0.019404		384	0.004	0.025829		384	0.01	0.025		384	0.02	0.028319		384	0.03	0.035276
	382	0.001	0.018774		382	0.004	0.024941		382	0.01	0.024		382	0.02	0.027245		382	0.03	0.03398
	380	0.002	0.019144		380	0.002	0.022053		380	0.009	0.022		380	0.019	0.025171		380	0.03	0.032684
	378	0.004	0.020514		378	0.003	0.022165		378	0.011	0.023		378	0.02	0.025097		378	0.03	0.031388
	376	0.001	0.016884		376	0.006	0.024277		376	0.008	0.019		376	0.02	0.024023		376	0.03	0.030092
	374	0.001	0.016254		374	0.003	0.020389		374	0.009	0.019		374	0.02	0.022949		374	0.031	0.029796
	372	0.002	0.016624		372	0.004	0.020501		372	0.01	0.019		372	0.02	0.021875		372	0.031	0.0285
	370	0.001	0.014994		370	0.005	0.020613		370	0.011	0.019		370	0.02	0.020801		370	0.031	0.027204
	368	0.002	0.015364		368	0.005	0.019725		368	0.012	0.019		368	0.021	0.020727		368	0.031	0.025908
	366	0.002	0.014734		366	0.005	0.018837		366	0.012	0.018		366	0.021	0.019653		366	0.031	0.024612
	364	0.002	0.014104		364	0.005	0.017949		364	0.012	0.017		364	0.021	0.018579		364	0.032	0.024316
	362	0.002	0.013474		362	0.005	0.017061		362	0.013	0.017		362	0.022	0.018505		362	0.032	0.02302
	360	0.002	0.012844		360	0.006	0.017173		360	0.013	0.016		360	0.022	0.017431		360	0.032	0.021724
	358	0.002	0.012214		358	0.006	0.016285		358	0.013	0.015		358	0.022	0.016357		358	0.033	0.021428
	356	0.002	0.011584		356	0.006	0.015397		356	0.013	0.014		356	0.022	0.015283		356	0.033	0.020132
	354	0.002	0.010954		354	0.006	0.014509		354	0.014	0.014		354	0.022	0.014209		354	0.033	0.018836
	352	0.002	0.010324		352	0.006	0.013621		352	0.014	0.013		352	0.022	0.013135		352	0.033	0.01754
	350	0.002	0.009694		350	0.007	0.013733		350	0.014	0.012		350	0.023	0.013061		350	0.034	0.017244
	348	0.002	0.009064		348	0.009	0.014845		348	0.019	0.016		348	0.025	0.013987		348	0.037	0.018948
	346	0.002	0.008434		346	0.01	0.014957		346	0.019	0.015		346	0.026	0.013913		346	0.037	0.017652
	344	0.002	0.007804		344	0.01	0.014069		344	0.019	0.014		344	0.027	0.013839		344	0.038	0.017356
	342	0.002	0.007174		342	0.01	0.013181		342	0.02	0.014		342	0.027	0.012765		342	0.038	0.01606
	340	0.002	0.006544		340	0.011	0.013293		340	0.019	0.012		340	0.027	0.011691		340	0.039	0.015764
	338	0.002	0.005914		338	0.011	0.012405		338	0.02	0.012		338	0.028	0.011617		338	0.039	0.014468
	336	0.003	0.006284		336	0.011	0.011517		336	0.02	0.011		336	0.028	0.010543		336	0.04	0.014172
	334	0.003	0.005654		334	0.011	0.010629		334	0.02	0.01		334	0.029	0.010469		334	0.04	0.012876
	332	0.003	0.005024		332	0.011	0.009741		332	0.02	0.009		332	0.029	0.009395		332	0.041	0.01258
	330	0.003	0.004394		330	0.01	0.007853		330	0.02	0.008		330	0.029	0.008321		330	0.041	0.011284
	328	0.003	0.003764		328	0.011	0.007965		328	0.02	0.007		328	0.03	0.008247		328	0.042	0.010988
	326	0.003	0.003134		326	0.01	0.006077		326	0.02	0.006		326	0.03	0.007173		326	0.042	0.009692
	324	0.003	0.002504		324	0.01	0.005189		324	0.02	0.005		324	0.031	0.007099		324	0.043	0.009396
	322	0.003	0.001874		322	0.01	0.004301		322	0.02	0.004		322	0.031	0.006025		322	0.044	0.0091
	320	0.003	0.001244		320	0.01	0.003413		320	0.019	0.002		320	0.032	0.005951		320	0.044	0.007804
	318	0.003	0.000614		318	0.01	0.002525		318	0.02	0.002		318	0.032	0.004877		318	0.044	0.006508
	316	0.003	-1.6e-05		316	0.011	0.002637		316	0.021	0.002		316	0.032	0.003803		316	0.045	0.006212
	314	0.003	-0.000646		314	0.011	0.001749		314	0.021	0.001		314	0.032	0.002729		314	0.045	0.004916
	312	0.003	-0.001276		312	0.012	0.001861		312	0.022	0.001		312	0.032	0.001655		312	0.045	0.00362
	310	0.003	-0.001906		310	0.012	0.000973		310	0.023	0.001		310	0.033	0.001581		310	0.046	0.003324
	308	0.003	-0.002536		308	0.013	0.001085		308	0.023	0		308	0.034	0.001507		308	0.047	0.003028
	306	0.004	-0.002166		306	0.014	0.001197		306	0.024	0		306	0.034	0.000433		306	0.047	0.001732
	304	0.005	-0.001796		304	0.014	0.000309		304	0.025	0		304	0.035	0.000359		304	0.048	0.001436
	302	0.005	-0.002426		302	0.014	-0.000579		302	0.025	-0.001		302	0.035	-0.000715		302	0.049	0.00114
	300	0.006	-0.002056		300	0.017	0.001533		300	0.026	-0.001		300	0.036	-0.000789		300	0.05	0.000844
	298	0.007	-0.001686		298	0.016	-0.000355		298	0.027	-0.001		298	0.037	-0.000863		298	0.051	0.000548
	296	0.007	-0.002316		296	0.015	-0.002243		296	0.028	-0.001		296	0.038	-0.000937		296	0.052	0.000252
	294	0.01	5.4e-05		294	0.018	-0.000131		294	0.03	0		294	0.04	-1.1e-05		294	0.053	-4.4e-05
	292	0.011	0.000424		292	0.021	0.001981		292	0.032	0.001		292	0.041	-8.5e-05		292	0.055	0.00066
	290	0.013	0.001794		290	0.023	0.003093		290	0.034	0.002		290	0.043	0.000841		290	0.057	0.001364
	288	0.015	0.003164		288	0.025	0.004205		288	0.036	0.003		288	0.045	0.001767		288	0.058	0.001068
	286	0.017	0.004534		286	0.027	0.005317		286	0.038	0.004		286	0.046	0.001693		286	0.06	0.001772
	284	0.02	0.006904		284	0.029	0.006429		284	0.04	0.005		284	0.048	0.002619		284	0.061	0.001476
	282	0.022	0.008274		282	0.031	0.007541		282	0.042	0.006		282	0.05	0.003545		282	0.063	0.00218
	280	0.024	0.009644		280	0.033	0.008653		280	0.044	0.007		280	0.052	0.004471		280	0.065	0.002884
	278	0.026	0.011014		278	0.036	0.010765		278	0.046	0.008		278	0.054	0.005397		278	0.067	0.003588
	276	0.028	0.012384		276	0.038	0.011877		276	0.048	0.009		276	0.056	0.006323		276	0.069	0.004292
	274	0.031	0.014754		274	0.04	0.012989		274	0.05	0.01		274	0.058	0.007249		274	0.07	0.003996
	272	0.033	0.016124		272	0.043	0.015101		272	0.052	0.011		272	0.06	0.008175		272	0.072	0.0047
	270	0.035	0.017494		270	0.045	0.016213		270	0.054	0.012		270	0.062	0.009101		270	0.074	0.005404
	268	0.037	0.018864		268	0.046	0.016325		268	0.055	0.012		268	0.063	0.009027		268	0.075	0.005108
	266	0.038	0.019234		266	0.047	0.016437		266	0.057	0.013		266	0.064	0.008953		266	0.076	0.004812
	264	0.04	0.020604		264	0.049	0.017549		264	0.058	0.013		264	0.066	0.009879		264	0.078	0.005516
	262	0.041	0.020974		262	0.05	0.017661		262	0.059	0.013		262	0.067	0.009805		262	0.079	0.00522
	260	0.042	0.021344		260	0.051	0.017773		260	0.06	0.013		260	0.068	0.009731		260	0.081	0.005924
	258	0.042	0.020714		258	0.052	0.017885		258	0.061	0.013		258	0.069	0.009657		258	0.081	0.004628
	256	0.041	0.019084		256	0.051	0.015997		256	0.061	0.012		256	0.069	0.008583		256	0.082	0.004332
	254	0.04	0.017454		254	0.051	0.015109		254	0.06	0.01		254	0.069	0.007509		254	0.083	0.004036
	252	0.039	0.015824		252	0.05	0.013221		252	0.06	0.009		252	0.069	0.006435		252	0.083	0.00274
	250	0.037	0.013194		250	0.049	0.011333		250	0.06	0.008		250	0.069	0.005361		250	0.084	0.002444
	248	0.035	0.010564		248	0.048	0.009445		248	0.059	0.006		248	0.069	0.004287		248	0.084	0.001148
	246	0.033	0.007934		246	0.046	0.006557		246	0.059	0.005		246	0.069	0.003213		246	0.085	0.000852
	244	0.031	0.005304		244	0.045	0.004669		244	0.058	0.003		244	0.069	0.002139		244	0.086	0.000556
	242	0.029	0.002674		242	0.044	0.002781		242	0.057	0.001		242	0.069	0.001065		242	0.087	0.00026
	240	0.027	4.4e-05		240	0.042	-0.000107		240	0.057	0		240	0.069	-9e-06		240	0.088	-3.6e-05
	238	0.026	-0.001586		238	0.041	-0.001995		238	0.057	-0.001		238	0.07	-8.3e-05		238	0.09	0.000668
	236	0.024	-0.004216		236	0.04	-0.003883		236	0.057	-0.002		236	0.071	-0.000157		236	0.092	0.001372
	234	0.024	-0.004846		234	0.04	-0.004771		234	0.058	-0.002		234	0.073	0.000769		234	0.095	0.003076
	232	0.023	-0.006476		232	0.04	-0.005659		232	0.06	-0.001		232	0.075	0.001695		232	0.098	0.00478
	230	0.024	-0.006106		230	0.042	-0.004547		230	0.062	0		230	0.078	0.003621		230	0.101	0.006484
	228	0.025	-0.005736		228	0.043	-0.004435		228	0.065	0.002		228	0.081	0.005547		228	0.106	0.010188
	226	0.027	-0.004366		226	0.045	-0.003323		226	0.068	0.004		226	0.085	0.008473		226	0.111	0.013892
	224	0.029	-0.002996		224	0.047	-0.002211		224	0.07	0.005		224	0.088	0.010399		224	0.115	0.016596
	222	0.033	0.000374		222	0.051	0.000901		222	0.075	0.009		222	0.094	0.015325		222	0.122	0.0223
	220	0.038	0.004744		220	0.056	0.005013		220	0.081	0.014		220	0.1	0.020251		220	0.13	0.029004
	218	0.043	0.009114		218	0.062	0.010125		218	0.087	0.019		218	0.106	0.025177		218	0.137	0.034708
	216	0.048	0.013484		216	0.066	0.013237		216	0.092	0.023		216	0.11	0.028103		216	0.141	0.037412
	214	0.053	0.017854		214	0.07	0.016349		214	0.095	0.025		214	0.113	0.030029		214	0.143	0.038116
	212	0.057	0.021224		212	0.074	0.019461		212	0.099	0.028		212	0.115	0.030955		212	0.145	0.03882
	210	0.061	0.024594		210	0.076	0.020573		210	0.101	0.029		210	0.117	0.031881		210	0.145	0.037524
	208	0.064	0.026964		208	0.079	0.022685		208	0.104	0.031		208	0.118	0.031807		208	0.145	0.036228
	206	0.067	0.029334		206	0.081	0.023797		206	0.106	0.032		206	0.119	0.031733		206	0.144	0.033932
	204	0.071	0.032704		204	0.083	0.024909		204	0.108	0.033		204	0.12	0.031659		204	0.142	0.030636
	202	0.073	0.034074		202	0.086	0.027021		202	0.11	0.034		202	0.122	0.032585		202	0.14	0.02734
	200	0.075	0.035444		200	0.088	0.028133		200	0.111	0.034		200	0.125	0.034511		200	0.138	0.024044
	198	0.075	0.034814		198	0.089	0.028245		198	0.113	0.035		198	0.128	0.036437		198	0.139	0.023748
	196	0.074	0.033184		196	0.089	0.027357		196	0.114	0.035		196	0.131	0.038363		196	0.143	0.026452
	194	0.07	0.028554		194	0.089	0.026469		194	0.113	0.033		194	0.134	0.040289		194	0.149	0.031156
	192	0.065	0.022924		192	0.089	0.025581		192	0.11	0.029		192	0.138	0.043215		192	0.156	0.03686
	190	0.057	0.014294		190	0.077	0.012693		190	0.101	0.019		190	0.133	0.037141		190	0.163	0.042564
