# Supplementary material for: Pyrite-induced hydroxyl radical formation and its effect on nucleic acids
Source: Geochem Trans. 2006 Apr 4;7:3. doi: 10.1186/1467-4866-7-3 (PMC1523326; doi:10.1186/1467-4866-7-3)
Supplement: Additional File 1 — ESR data using in Figure 1 in EXCEL spreadsheet format. [file 1467-4866-7-3-S1.xls]

## Sheet: DMPO spin trapping
Note: in order to compare spectra on Figure 1 of the manuscript, the spectra intensities were adjusted so that they do not overlap.		Magnetic Field (Gauss) same for all spectra	Intensity			Intensity			Intensity			Intensity			Intensity			Intensity			Intensity
	Fenton reaction (H2O2 + Fe(II)) to generate hydroxyl radicals	3420	1595.48	Fenton with ETOH		1036.66		Pyrite	2446.04		Pyrite with EDTA	1865.35		Pyrite with ETOH			Fe(III) with ETOH	892.954		Fe(III)	2491.21
		3420.1	1153.48			380.655			2456.04			2369.35			1321.35			717.954			1991.21
		3420.2	1238.48			1798.66			1693.04			960.354			228.349			1450.95		Not to scale	1956.21
		3420.29	98.4814			1003.66			1545.04			2231.35			1426.35			1552.95			2287.21
		3420.39	1736.48			1473.66			888.041			2409.35			826.349			1030.95			2387.21
		3420.49	2060.48			698.655			1958.04			2005.35			1372.35			1281.95			3024.21
		3420.59	1278.48			660.655			1290.04			2023.35			2048.35			601.954			1998.21
		3420.68	1762.48			1613.66			2412.04			1913.35			1345.35			931.954			2028.21
		3420.78	1852.48			295.655			660.041			767.354			1517.35			1912.95			2007.21
		3420.88	944.481			994.655			1626.04			1307.35			499.349			969.954			1501.21
		3420.98	1806.48			1871.66			1985.04			2969.35			1422.35			261.954			2080.21
		3421.08	1176.48			1288.66			997.041			1504.35			651.349			1212.95			2128.21
		3421.17	1859.48			1151.66			1615.04			1928.35			1373.35			2074.95			2065.21
		3421.27	438.481			771.655			2262.04			2220.35			2400.35			1241.95			3572.21
		3421.37	1073.48			1582.66			1268.04			1402.35			1621.35			419.954			2450.21
		3421.47	2021.48			1894.66			1153.04			1565.35			970.349			1119.95			1956.21
		3421.56	1468.48			1392.66			996.041			1605.35			873.349			1294.95			2574.21
		3421.66	1405.48			665.655			1959.04			739.354			1440.35			258.954			2342.21
		3421.76	1686.48			1747.66			1809.04			1436.35			499.349			-392.046			3597.21
		3421.86	1268.48			1140.66			1911.04			1934.35			2211.35			466.954			1969.21
		3421.96	1158.48			1130.66			893.041			1586.35			814.349			1774.95			1851.21
		3422.05	733.481			1697.66			1365.04			2545.35			1001.35			1626.95			2341.21
		3422.15	669.481			118.655			1071.04			2753.35			1991.35			806.954			2393.21
		3422.25	1604.48			691.655			1478.04			2370.35			1992.35			1337.95			2435.21
		3422.35	1910.48			1242.66			1641.04			1746.35			1632.35			912.954			2715.21
		3422.44	1297.48			1468.66			1800.04			1817.35			1034.35			1680.95			2754.21
		3422.54	1086.48			1338.66			2578.04			2520.35			1214.35			1545.95			2453.21
		3422.64	959.481			1237.66			1939.04			2019.35			1069.35			991.954			1901.21
		3422.74	2152.48			2082.66			1645.04			2568.35			1898.35			1510.95			3264.21
		3422.83	1660.48			1322.66			1322.04			1467.35			793.349			1399.95			2563.21
		3422.93	953.481			2055.66			339.041			2991.35			597.349			73.9541			1591.21
		3423.03	1755.48			1433.66			1586.04			1952.35			1472.35			350.954			1898.21
		3423.13	1780.48			844.655			470.041			1761.35			628.349			1148.95			2194.21
		3423.23	1220.48			1038.66			1156.04			1915.35			849.349			558.954			2202.21
		3423.32	2312.48			1622.66			2773.04			3081.35			1712.35			1272.95			3059.21
		3423.42	2231.48			1320.66			1217.04			1608.35			297.349			1389.95			1897.21
		3423.52	1529.48			1592.66			917.041			1310.35			867.349			1426.95			2748.21
		3423.62	1362.48			796.655			1784.04			1426.35			519.349			1213.95			2117.21
		3423.71	1237.48			994.655			1698.04			2038.35			706.349			1154.95			2108.21
		3423.81	2788.48			1251.66			2045.04			1599.35			436.349			1149.95			1746.21
		3423.91	1997.48			1665.66			1146.04			2240.35			899.349			595.954			2798.21
		3424.01	1111.48			1291.66			926.041			2559.35			860.349			841.954			2747.21
		3424.11	939.481			1164.66			1563.04			3748.35			601.349			1044.95			2124.21
		3424.2	2090.48			1642.66			2254.04			2406.35			2212.35			842.954			2355.21
		3424.3	1610.48			400.655			1843.04			737.354			1395.35			885.954			2113.21
		3424.4	1829.48			625.655			1329.04			1854.35			930.349			1264.95			3527.21
		3424.5	1621.48			1725.66			1487.04			1791.35			118.349			1881.95			1577.21
		3424.59	2092.48			1693.66			910.041			1944.35			1514.35			2170.95			2355.21
		3424.69	763.481			454.655			1677.04			2468.35			1258.35			1968.95			2453.21
		3424.79	1795.48			988.655			2690.04			1832.35			1111.35			1759.95			1606.21
		3424.89	882.481			1239.66			909.041			1724.35			1541.35			-215.046			2422.21
		3424.99	1668.48			216.655			2196.04			1614.35			733.349			647.954			2825.21
		3425.08	1332.48			913.655			1955.04			1529.35			1049.35			989.954			2659.21
		3425.18	775.481			157.655			1720.04			2229.35			967.349			1129.95			2304.21
		3425.28	1048.48			804.655			1360.04			2649.35			1889.35			800.954			3509.21
		3425.38	961.481			1193.66			587.041			2728.35			669.349			1097.95			2619.21
		3425.47	1573.48			1497.66			1453.04			2703.35			1407.35			858.954			4048.21
		3425.57	1149.48			1635.66			1548.04			2404.35			1540.35			1714.95			1990.21
		3425.67	1170.48			2177.66			376.041			2029.35			1776.35			1530.95			2308.21
		3425.77	1987.48			1251.66			2546.04			2493.35			1830.35			8.9541			2190.21
		3425.86	579.481			1040.66			2789.04			1303.35			1041.35			1554.95			2850.21
		3425.96	3292.48			1996.66			1919.04			1568.35			1657.35			758.954			3082.21
		3426.06	2183.48			1742.66			252.041			2801.35			461.349			1231.95			2756.21
		3426.16	1650.48			1256.66			1019.04			3150.35			457.349			1253.95			2830.21
		3426.26	852.481			880.655			880.041			2238.35			892.349			981.954			2885.21
		3426.35	289.481			1386.66			1129.04			2699.35			716.349			856.954			2358.21
		3426.45	1920.48			171.655			1433.04			1976.35			844.349			1368.95			3663.21
		3426.55	1829.48			1620.66			1313.04			2684.35			2363.35			560.954			3394.21
		3426.65	1774.48			333.655			2346.04			2423.35			1596.35			2014.95			3019.21
		3426.74	1541.48			2012.66			1260.04			1615.35			581.349			1163.95			2416.21
		3426.84	1607.48			1755.66			1552.04			2094.35			1798.35			35.9541			2802.21
		3426.94	2159.48			1482.66			2690.04			2456.35			120.349			1681.95			2568.21
		3427.04	2210.48			779.655			1901.04			3286.35			772.349			1077.95			2911.21
		3427.14	2637.48			1417.66			2128.04			2996.35			1127.35			1263.95			3254.21
		3427.23	1238.48			1207.66			2287.04			2576.35			1802.35			2282.95			2576.21
		3427.33	2345.48			1110.66			1150.04			3165.35			1707.35			1357.95			2773.21
		3427.43	1617.48			1249.66			2531.04			2226.35			872.349			1075.95			3007.21
		3427.53	1812.48			1710.66			2179.04			3236.35			1669.35			1775.95			3121.21
		3427.62	2050.48			1578.66			932.041			2263.35			987.349			1357.95			2671.21
		3427.72	1502.48			1067.66			2046.04			3620.35			1203.35			1754.95			2708.21
		3427.82	1399.48			1311.66			834.041			2276.35			452.349			1099.95			3125.21
		3427.92	2739.48			1422.66			908.041			1981.35			2102.35			2446.95			2384.21
		3428.02	1062.48			1689.66			1704.04			3556.35			1.34863			1674.95			2116.21
		3428.11	2567.48			76.6553			1178.04			2301.35			793.349			777.954			2440.21
		3428.21	1179.48			943.655			1580.04			2782.35			2059.35			1432.95			2231.21
		3428.31	983.481			1273.66			1237.04			2683.35			1831.35			1420.95			3512.21
		3428.41	1059.48			1608.66			1167.04			2705.35			417.349			1256.95			2788.21
		3428.5	1633.48			593.655			1614.04			3221.35			723.349			1791.95			2140.21
		3428.6	1272.48			1862.66			1578.04			2385.35			1451.35			1378.95			3622.21
		3428.7	1659.48			1233.66			1945.04			2268.35			675.349			1721.95			2303.21
		3428.8	2904.48			240.655			3397.04			3054.35			1700.35			1108.95			2338.21
		3428.9	2518.48			1905.66			1530.04			2857.35			1482.35			1046.95			2883.21
		3428.99	1773.48			1274.66			1459.04			2584.35			1136.35			909.954			2898.21
		3429.09	1513.48			630.655			1977.04			2557.35			1332.35			1505.95			2731.21
		3429.19	567.481			975.655			1513.04			2653.35			574.349			656.954			3955.21
		3429.29	2072.48			1186.66			1656.04			2548.35			1405.35			749.954			2872.21
		3429.38	764.481			1282.66			1727.04			3407.35			1253.35			1300.95			2917.21
		3429.48	1856.48			847.655			2388.04			3776.35			1147.35			1069.95			2662.21
		3429.58	1581.48			1343.66			1078.04			2916.35			547.349			2598.95			3466.21
		3429.68	1885.48			2044.66			1183.04			1840.35			1189.35			752.954			2780.21
		3429.78	1656.48			2298.66			1380.04			2902.35			1721.35			1523.95			2214.21
		3429.87	1626.48			662.655			1266.04			2606.35			1890.35			950.954			2020.21
		3429.97	1924.48			178.655			1025.04			2786.35			1738.35			1400.95			2473.21
		3430.07	1823.48			619.655			1888.04			2481.35			1341.35			2228.95			3360.21
		3430.17	1710.48			1512.66			1550.04			2658.35			1267.35			1997.95			3789.21
		3430.26	881.481			1056.66			1422.04			3745.35			15.3486			1600.95			2762.21
		3430.36	1049.48			1385.66			1340.04			2559.35			1429.35			1428.95			3420.21
		3430.46	1117.48			879.655			691.041			2841.35			1214.35			794.954			3320.21
		3430.56	2702.48			1182.66			1323.04			3326.35			1746.35			627.954			2711.21
		3430.66	1500.48			1127.66			2150.04			1573.35			663.349			772.954			3035.21
		3430.75	1854.48			-302.345			1381.04			2909.35			1592.35			1060.95			3192.21
		3430.85	1409.48			1628.66			2375.04			2875.35			1162.35			-137.046			3498.21
		3430.95	1919.48			2408.66			1027.04			2711.35			472.349			1611.95			2123.21
		3431.05	1861.48			2339.66			2046.04			2556.35			1964.35			1764.95			3285.21
		3431.14	2326.48			1054.66			2465.04			2744.35			2030.35			2157.95			2700.21
		3431.24	2144.48			1332.66			2740.04			2507.35			1117.35			1631.95			2741.21
		3431.34	2679.48			975.655			1447.04			2567.35			823.349			1034.95			2597.21
		3431.44	2530.48			454.655			3081.04			2577.35			962.349			1452.95			3838.21
		3431.53	1119.48			1113.66			1165.04			2449.35			714.349			443.954			3161.21
		3431.63	1874.48			1685.66			1759.04			1331.35			967.349			1261.95			3145.21
		3431.73	1201.48			903.655			2298.04			2589.35			1014.35			1407.95			4394.21
		3431.83	1474.48			861.655			1353.04			2859.35			1499.35			1459.95			2183.21
		3431.93	1919.48			1346.66			2647.04			2973.35			1156.35			1366.95			2259.21
		3432.02	1677.48			354.655			947.041			3119.35			860.349			1486.95			2917.21
		3432.12	2150.48			731.655			1381.04			3322.35			1739.35			802.954			3205.21
		3432.22	1892.48			923.655			938.041			2708.35			1397.35			1269.95			4088.21
		3432.32	1480.48			1529.66			2308.04			3036.35			1080.35			403.954			3341.21
		3432.41	1174.48			1873.66			2067.04			2422.35			1799.35			1379.95			3380.21
		3432.51	1868.48			468.655			1662.04			3023.35			565.349			611.954			3539.21
		3432.61	1668.48			526.655			2862.04			2061.35			641.349			1232.95			3290.21
		3432.71	2320.48			850.655			1845.04			2874.35			801.349			625.954			3975.21
		3432.81	1391.48			131.655			1503.04			2667.35			1186.35			662.954			3275.21
		3432.9	1915.48			1276.66			2094.04			3092.35			1688.35			683.954			3484.21
		3433	741.481			1801.66			2179.04			2350.35			809.349			1506.95			3062.21
		3433.1	2093.48			1870.66			2312.04			2348.35			1672.35			-84.0459			3983.21
		3433.2	2302.48			1740.66			1666.04			2343.35			797.349			640.954			4522.21
		3433.29	1896.48			1335.66			2113.04			2887.35			745.349			1805.95			3178.21
		3433.39	2336.48			680.655			2344.04			1861.35			1792.35			2330.95			3224.21
		3433.49	1441.48			1627.66			1677.04			2251.35			1668.35			1295.95			3492.21
		3433.59	1473.48			1369.66			1932.04			2874.35			984.349			913.954			2774.21
		3433.69	2199.48			1549.66			2372.04			3423.35			1328.35			1285.95			3056.21
		3433.78	910.481			2395.66			1794.04			2363.35			1391.35			973.954			3372.21
		3433.88	2431.48			1667.66			2832.04			626.354			1941.35			2164.95			4244.21
		3433.98	2559.48			1427.66			2540.04			2780.35			1553.35			1106.95			2486.21
		3434.08	1876.48			731.655			2440.04			2889.35			1250.35			1038.95			3599.21
		3434.17	2277.48			1851.66			1894.04			2802.35			1236.35			962.954			3055.21
		3434.27	1765.48			2480.66			2104.04			2502.35			912.349			1663.95			3977.21
		3434.37	1870.48			1475.66			1800.04			2574.35			2108.35			559.954			3494.21
		3434.47	2879.48			1297.66			1474.04			2859.35			1389.35			868.954			2943.21
		3434.56	1548.48			1943.66			1832.04			3373.35			2468.35			1061.95			4268.21
		3434.66	1755.48			1412.66			1246.04			4240.35			2120.35			1308.95			2950.21
		3434.76	1848.48			1251.66			1415.04			2464.35			916.349			1349.95			1902.21
		3434.86	1191.48			897.655			905.041			2217.35			1256.35			74.9541			3489.21
		3434.96	1341.48			523.655			2202.04			1632.35			1267.35			960.954			3518.21
		3435.05	1727.48			1680.66			1868.04			3363.35			1969.35			676.954			3703.21
		3435.15	2488.48			1391.66			984.041			3133.35			994.349			1985.95			3512.21
		3435.25	2265.48			1398.66			2176.04			3132.35			1731.35			1564.95			3608.21
		3435.35	2349.48			1112.66			1538.04			2229.35			1008.35			1305.95			3629.21
		3435.44	1491.48			1618.66			2039.04			3567.35			1537.35			1531.95			3035.21
		3435.54	2314.48			1646.66			1845.04			2400.35			1687.35			2130.95			3837.21
		3435.64	2834.48			1072.66			2078.04			2403.35			1277.35			859.954			3667.21
		3435.74	1853.48			535.655			1612.04			2101.35			486.349			1149.95			3707.21
		3435.84	1351.48			1981.66			2239.04			3314.35			1001.35			1215.95			2154.21
		3435.93	1623.48			981.655			3599.04			3314.35			1222.35			1564.95			4103.21
		3436.03	2246.48			1115.66			1456.04			2692.35			1455.35			146.954			3252.21
		3436.13	2164.48			2225.66			1658.04			2184.35			1159.35			1730.95			3965.21
		3436.23	1562.48			653.655			763.041			2430.35			1014.35			1622.95			3788.21
		3436.32	2364.48			1112.66			2400.04			2368.35			1294.35			1516.95			3523.21
		3436.42	2361.48			1515.66			913.041			2588.35			463.349			1611.95			3395.21
		3436.52	2214.48			1196.66			2051.04			2876.35			1743.35			1495.95			3209.21
		3436.62	2348.48			1695.66			1345.04			1883.35			1102.35			255.954			4396.21
		3436.72	29.4814			1860.66			3381.04			2393.35			1662.35			1337.95			3098.21
		3436.81	1671.48			1932.66			2064.04			3316.35			1212.35			831.954			3915.21
		3436.91	1902.48			1244.66			1902.04			2136.35			770.349			1892.95			3331.21
		3437.01	1973.48			3042.66			2232.04			3601.35			525.349			238.954			3032.21
		3437.11	1192.48			1849.66			1303.04			1890.35			881.349			1119.95			2609.21
		3437.2	1947.48			1854.66			2567.04			2504.35			1261.35			877.954			3646.21
		3437.3	2081.48			1524.66			1928.04			2622.35			1880.35			1734.95			3393.21
		3437.4	2845.48			2846.66			1960.04			3177.35			1483.35			894.954			4099.21
		3437.5	1482.48			2025.66			1700.04			2278.35			1632.35			1100.95			4223.21
		3437.6	1604.48			1590.66			1780.04			2410.35			1208.35			731.954			3250.21
		3437.69	1967.48			2424.66			1495.04			2554.35			1129.35			989.954			2563.21
		3437.79	2417.48			2285.66			1781.04			3109.35			1020.35			2256.95			4505.21
		3437.89	1991.48			2011.66			2391.04			3594.35			863.349			1378.95			2947.21
		3437.99	1710.48			1497.66			2147.04			3949.35			1492.35			1552.95			2930.21
		3438.08	1912.48			2491.66			1131.04			3649.35			923.349			408.954			2260.21
		3438.18	1359.48			1007.66			1868.04			2736.35			1828.35			1220.95			3223.21
		3438.28	3338.48			1110.66			468.041			2948.35			1193.35			1754.95			3358.21
		3438.38	2036.48			2014.66			1715.04			2231.35			1692.35			1070.95			3762.21
		3438.48	2364.48			972.655			1884.04			1934.35			1048.35			734.954			4177.21
		3438.57	2367.48			1773.66			2133.04			2951.35			795.349			1842.95			3482.21
		3438.67	1617.48			1006.66			1112.04			2490.35			1045.35			1569.95			3055.21
		3438.77	745.481			1514.66			3502.04			3150.35			963.349			1631.95			2702.21
		3438.87	2408.48			1822.66			843.041			2636.35			1842.35			1072.95			4651.21
		3438.96	2301.48			1745.66			1239.04			4199.35			1041.35			889.954			2760.21
		3439.06	2159.48			1506.66			2305.04			2992.35			428.349			1668.95			3664.21
		3439.16	1564.48			1378.66			2230.04			3990.35			1307.35			1762.95			3054.21
		3439.26	1394.48			2042.66			2572.04			3664.35			1641.35			1878.95			4391.21
		3439.35	2798.48			2139.66			2298.04			3616.35			1405.35			712.954			3429.21
		3439.45	2409.48			3059.66			1101.04			3243.35			2578.35			2175.95			2140.21
		3439.55	1384.48			2724.66			2367.04			2972.35			2415.35			1771.95			3320.21
		3439.65	918.481			5352.66			1916.04			4147.35			1744.35			2481.95			4254.21
		3439.75	2003.48			4373.66			1808.04			3093.35			2290.35			447.954			2305.21
		3439.84	2046.48			7281.66			2477.04			3118.35			1736.35			1985.95			3044.21
		3439.94	2067.48			6815.66			2896.04			3406.35			2048.35			1135.95			3478.21
		3440.04	1693.48			9683.66			1727.04			2555.35			2631.35			1393.95			3630.21
		3440.14	1637.48			12036.7			2253.04			2772.35			3285.35			1599.95			3781.21
		3440.23	2342.48			14033.7			2034.04			2557.35			3752.35			1288.95			3792.21
		3440.33	2593.48			17810.7			3008.04			3484.35			3722.35			566.954			3302.21
		3440.43	1633.48			20356.7			1618.04			3384.35			4083.35			2163.95			4266.21
		3440.53	2457.48			23160.7			2614.04			3707.35			4599.35			1560.95			4502.21
		3440.63	1960.48			26185.7			1187.04			4278.35			4530.35			2037.95			3754.21
		3440.72	2171.48			29148.7			2330.04			2809.35			4385.35			591.954			4088.21
		3440.82	2368.48			29542.7			1503.04			3516.35			4463.35			1971.95			3903.21
		3440.92	1291.48			30050.7			1863.04			3999.35			3803.35			1181.95			4447.21
		3441.02	3843.48			29457.7			2411.04			3236.35			3439.35			1003.95			3743.21
		3441.11	1739.48			27492.7			1537.04			3105.35			2706.35			1105.95			2991.21
		3441.21	2465.48			23756.7			2790.04			2797.35			3759.35			1571.95			3617.21
		3441.31	2261.48			19818.7			2350.04			2935.35			1542.35			2181.95			3156.21
		3441.41	1887.48			12964.7			2264.04			3525.35			1658.35			1615.95			4546.21
		3441.51	3654.48			8087.66			1799.04			2142.35			1104.35			1443.95			3182.21
		3441.6	2794.48			1843.66			2002.04			3396.35			501.349			1303.95			4161.21
		3441.7	2576.48			-4742.34			3136.04			2526.35			-1522.65			703.954			4157.21
		3441.8	2979.48			-10614.3			2100.04			3352.35			-774.651			-454.046			3872.21
		3441.9	3349.48			-17040.3			2021.04			3111.35			-1342.65			2235.95			3554.21
		3441.99	3120.48			-21642.3			1981.04			3452.35			-1022.65			1477.95			4814.21
		3442.09	1957.48			-23521.3			694.041			3646.35			-1733.65			1647.95			4263.21
		3442.19	2633.48			-25688.3			1221.04			2469.35			-1422.65			1724.95			3255.21
		3442.29	3008.48			-27115.3			1055.04			3391.35			-1205.65			812.954			3769.21
		3442.39	2495.48			-26638.3			2600.04			3399.35			-953.651			2726.95			4129.21
		3442.48	3138.48			-25138.3			1829.04			3762.35			-627.651			2328.95			3822.21
		3442.58	2196.48			-21848.3			1588.04			2215.35			-653.651			2225.95			3522.21
		3442.68	3309.48			-18708.3			2138.04			1631.35			-227.651			2409.95			3891.21
		3442.78	2490.48			-16212.3			2010.04			3337.35			1567.35			2406.95			4110.21
		3442.87	1318.48			-13821.3			2144.04			3088.35			459.349			1511.95			3853.21
		3442.97	1378.48			-8683.34			1411.04			4183.35			528.349			1531.95			2606.21
		3443.07	1480.48			-7256.34			1850.04			1753.35			-510.651			1735.95			3524.21
		3443.17	1309.48			-4179.34			1620.04			3794.35			2344.35			1294.95			3396.21
		3443.26	1596.48			-3085.34			1698.04			3131.35			896.349			2158.95			2692.21
		3443.36	2389.48			-2050.34			2168.04			2915.35			1876.35			2580.95			2881.21
		3443.46	1835.48			223.655			1736.04			2642.35			1389.35			1993.95			3858.21
		3443.56	2166.48			431.655			1423.04			2924.35			1649.35			1500.95			4048.21
		3443.66	2923.48			1668.66			1334.04			3499.35			2430.35			1252.95			3887.21
		3443.75	3770.48			2028.66			2564.04			3078.35			632.349			2438.95			4684.21
		3443.85	4259.48			2544.66			2536.04			2882.35			986.349			1566.95			4878.21
		3443.95	5410.48			2705.66			2075.04			3778.35			468.349			2097.95			5308.21
		3444.05	7433.48			3634.66			2501.04			4130.35			1995.35			2525.95			5284.21
		3444.14	9964.48			2483.66			3484.04			3306.35			1640.35			2288.95			6622.21
		3444.24	11718.5			3269.66			2625.04			3444.35			1029.35			2018.95			6025.21
		3444.34	16285.5			1559.66			2628.04			2420.35			67.3486			2357.95			6484.21
		3444.44	20921.5			-137.345			3956.04			3058.35			2007.35			3536.95			7389.21
		3444.54	28222.5			704.655			3921.04			3085.35			1918.35			2353.95			8103.21
		3444.63	38154.5			610.655			5433.04			4080.35			1857.35			4150.95			9005.21
		3444.73	48901.5			184.655			6980.04			3958.35			970.349			4662.95			11089.2
		3444.83	59657.5			-682.345			8317.04			3829.35			3202.35			6293.95			12269.2
		3444.93	69232.5			811.655			11686			4231.35			3601.35			5543.95			12525.2
		3445.02	77005.5			947.655			12827			3229.35			3158.35			8273.95			13569.2
		3445.12	80544.5			1493.66			15935			3476.35			2464.35			10288			15815.2
		3445.22	77614.5			3853.66			16751			3177.35			4784.35			13222			16588.2
		3445.32	70958.5			5091.66			18205			3192.35			4794.35			15799			15224.2
		3445.42	59213.5			7341.66			17550			3529.35			5998.35			20866			15258.2
		3445.51	45359.5			9429.66			16017			3620.35			8502.35			21865			13614.2
		3445.61	28875.5			13119.7			13819			2698.35			8508.35			23599			12697.2
		3445.71	10284.5			14491.7			11389			3825.35			10010.3			24842			11132.2
		3445.81	-7764.52			19792.7			7827.04			2307.35			11588.3			25427			9733.21
		3445.9	-25062.5			22031.7			5011.04			3488.35			12319.3			23039			7094.21
		3446	-43097.5			23318.7			815.041			4520.35			12740.3			20436			5106.21
		3446.1	-55794.5			25372.7			-3136.96			3771.35			11583.3			18648			2440.21
		3446.2	-65749.5			25210.7			-7495.96			3056.35			10112.3			13675			-383.785
		3446.3	-73339.5			23873.7			-9298.96			3137.35			8255.35			10339			-2806.79
		3446.39	-75524.5			19937.7			-11960			3143.35			5822.35			5281.95			-4273.79
		3446.49	-71649.5			16530.7			-13139			3876.35			3911.35			551.954			-6987.79
		3446.59	-63944.5			11303.7			-13623			2635.35			2429.35			-1493.05			-7414.79
		3446.69	-53932.5			7273.66			-12680			3483.35			1056.35			-6448.05			-7701.79
		3446.78	-44314.5			2450.66			-11720			2336.35			-587.651			-8602.05			-9125.79
		3446.88	-34217.5			-1495.34			-10623			3454.35			-4108.65			-11126			-9229.79
		3446.98	-24072.5			-6079.34			-8933.96			4010.35			-4939.65			-12210			-8931.79
		3447.08	-17699.5			-10797.3			-5769.96			5544.35			-6450.65			-11650			-6184.79
		3447.18	-12443.5			-15500.3			-3413.96			4136.35			-7305.65			-8974.05			-6600.79
		3447.27	-8535.52			-18790.3			-2359.96			5452.35			-7609.65			-6714.05			-5841.79
		3447.37	-5871.52			-21302.3			-1848.96			4889.35			-7089.65			-4431.05			-3687.79
		3447.47	-3101.52			-21541.3			-1173.96			4623.35			-6526.65			-809.046			-3056.79
		3447.57	-3066.52			-20012.3			276.041			5234.35			-4039.65			2537.95			-1227.79
		3447.66	-1446.52			-19586.3			818.041			5272.35			-1803.65			4646.95			-401.785
		3447.76	-1250.52			-16902.3			-403.959			4655.35			-1271.65			5941.95			54.2148
		3447.86	-123.519			-13655.3			1709.04			5394.35			191.349			5025.95			1108.21
		3447.96	354.481			-10642.3			1093.04			4758.35			219.349			3620.95			1371.21
		3448.05	1019.48			-7520.34			1438.04			4538.35			1455.35			3417.95			2684.21
		3448.15	1404.48			-4675.34			1658.04			4613.35			1044.35			1087.95			2620.21
		3448.25	661.481			-3454.34			1220.04			4542.35			1982.35			170.954			1379.21
		3448.35	1709.48			-3009.34			1295.04			3142.35			1386.35			-549.046			2142.21
		3448.45	2686.48			-1372.34			2306.04			2363.35			445.349			-1430.05			2827.21
		3448.54	1402.48			-875.345			1748.04			2317.35			-149.651			-1713.05			4330.21
		3448.64	1187.48			-1543.34			1353.04			910.354			-146.651			-1031.05			3313.21
		3448.74	972.481			193.655			1306.04			382.354			552.349			285.954			2855.21
		3448.84	1951.48			-129.345			2176.04			1607.35			1201.35			1403.95			3275.21
		3448.93	1219.48			133.655			2234.04			671.354			1495.35			3277.95			2823.21
		3449.03	1313.48			-798.345			2445.04			822.354			2039.35			3536.95			3697.21
		3449.13	287.481			566.655			746.041			663.354			1625.35			3704.95			3492.21
		3449.23	736.481			791.655			1704.04			860.354			2557.35			2818.95			3209.21
		3449.33	2135.48			2071.66			797.041			1146.35			2119.35			2047.95			3949.21
		3449.42	1018.48			365.655			847.041			2043.35			1897.35			14.9541			2925.21
		3449.52	963.481			1628.66			1619.04			2493.35			594.349			-4068.05			3330.21
		3449.62	167.481			1489.66			477.041			2396.35			1732.35			-6453.05			4180.21
		3449.72	1034.48			1144.66			2045.04			2575.35			369.349			-8210.05			3520.21
		3449.81	450.481			1295.66			1872.04			2268.35			333.349			-11621			3914.21
		3449.91	1566.48			858.655			1899.04			2361.35			-753.651			-12712			3109.21
		3450.01	488.481			-657.345			1661.04			2591.35			-1006.65			-13515			2904.21
		3450.11	951.481			808.655			1802.04			3069.35			-1771.65			-13394			3130.21
		3450.21	796.481			-702.345			860.041			2641.35			-1390.65			-13005			3967.21
		3450.3	1359.48			657.655			1592.04			2653.35			-984.651			-11652			3766.21
		3450.4	1133.48			-945.345			1726.04			3685.35			-2072.65			-10580			3411.21
		3450.5	1472.48			-776.345			867.041			2534.35			-2553.65			-9107.05			3625.21
		3450.6	716.481			-1893.34			1420.04			2327.35			-643.651			-7422.05			4152.21
		3450.69	2170.48			-963.345			491.041			3112.35			-904.651			-5518.05			3445.21
		3450.79	908.481			-261.345			1601.04			3314.35			-950.651			-4137.05			3386.21
		3450.89	255.481			362.655			1640.04			4103.35			-2.65137			-4130.05			3291.21
		3450.99	954.481			-136.345			1031.04			2806.35			623.349			-2146.05			2225.21
		3451.08	488.481			-1064.34			1748.04			3275.35			504.349			-1165.05			3924.21
		3451.18	2496.48			428.655			1189.04			3170.35			-412.651			-1940.05			3901.21
		3451.28	1469.48			345.655			569.041			3680.35			-93.6514			-558.046			4287.21
		3451.38	1245.48			634.655			2984.04			3350.35			1157.35			-403.046			4595.21
		3451.48	669.481			743.655			1962.04			3062.35			939.349			163.954			3891.21
		3451.57	857.481			625.655			1664.04			3771.35			1224.35			-131.046			2205.21
		3451.67	779.481			1166.66			1631.04			3264.35			720.349			919.954			3205.21
		3451.77	2427.48			1070.66			1735.04			3691.35			1599.35			241.954			3653.21
		3451.87	665.481			938.655			1486.04			3145.35			782.349			320.954			4083.21
		3451.96	2090.48			364.655			1637.04			2877.35			313.349			629.954			3739.21
		3452.06	1265.48			1657.66			1279.04			1200.35			1834.35			483.954			3383.21
		3452.16	446.481			1644.66			2149.04			3153.35			777.349			741.954			3165.21
		3452.26	1536.48			630.655			1864.04			3591.35			1417.35			959.954			2331.21
		3452.36	1115.48			438.655			1642.04			3151.35			818.349			566.954			2892.21
		3452.45	921.481			1223.66			1812.04			3315.35			848.349			1156.95			3175.21
		3452.55	1362.48			2730.66			1733.04			2948.35			777.349			635.954			3201.21
		3452.65	2249.48			1704.66			1900.04			2616.35			162.349			1127.95			3383.21
		3452.75	1242.48			1349.66			1394.04			3067.35			2278.35			925.954			3048.21
		3452.84	1665.48			1439.66			2255.04			2362.35			1160.35			681.954			3095.21
		3452.94	420.481			813.655			2065.04			1505.35			1230.35			1547.95			2475.21
		3453.04	1249.48			1540.66			3292.04			1981.35			823.349			1787.95			3346.21
		3453.14	1787.48			1998.66			3316.04			2382.35			963.349			182.954			3333.21
		3453.24	1645.48			2109.66			1031.04			1964.35			1540.35			832.954			3395.21
		3453.33	1960.48			927.655			1529.04			2144.35			1084.35			1741.95			3301.21
		3453.43	2742.48			1931.66			2024.04			1845.35			1824.35			1539.95			2728.21
		3453.53	675.481			2545.66			1453.04			2107.35			940.349			442.954			4057.21
		3453.63	1361.48			1218.66			984.041			2474.35			1797.35			1737.95			3158.21
		3453.72	751.481			2519.66			1103.04			2490.35			1554.35			1350.95			2894.21
		3453.82	1894.48			1468.66			1929.04			1903.35			1426.35			1810.95			2180.21
		3453.92	2504.48			1950.66			2182.04			2755.35			1570.35			1385.95			3628.21
		3454.02	1981.48			1319.66			1460.04			3140.35			2141.35			2253.95			2875.21
		3454.12	1894.48			2129.66			2243.04			3401.35			1498.35			890.954			2221.21
		3454.21	1090.48			1318.66			901.041			2009.35			1894.35			1612.95			3459.21
		3454.31	1274.48			643.655			1901.04			1829.35			954.349			1739.95			3120.21
		3454.41	2085.48			794.655			1728.04			1612.35			1870.35			960.954			2516.21
		3454.51	1737.48			1649.66			1712.04			3446.35			1613.35			1319.95			3399.21
		3454.6	521.481			1505.66			967.041			2582.35			876.349			1270.95			3815.21
		3454.7	1837.48			1316.66			1643.04			2900.35			963.349			2118.95			3731.21
		3454.8	1529.48			1545.66			1492.04			2780.35			1840.35			1298.95			2707.21
		3454.9	2304.48			1620.66			1060.04			2728.35			2228.35			1735.95			2544.21
		3455	2055.48			725.655			785.041			3681.35			1841.35			1415.95			1574.21
		3455.09	1959.48			1155.66			1742.04			2065.35			2045.35			1295.95			3125.21
		3455.19	1554.48			2492.66			1491.04			2728.35			1974.35			2405.95			2481.21
		3455.29	2654.48			2749.66			1020.04			2859.35			1037.35			2326.95			3122.21
		3455.39	1291.48			4896.66			1981.04			3834.35			2197.35			1672.95			3122.21
		3455.48	2419.48			4530.66			1884.04			3142.35			2823.35			2101.95			3388.21
		3455.58	2042.48			6754.66			2067.04			2356.35			2290.35			2064.95			2891.21
		3455.68	1637.48			7643.66			1889.04			2804.35			3573.35			1985.95			3099.21
		3455.78	3445.48			10091.7			1092.04			2836.35			2715.35			2837.95			2648.21
		3455.87	2523.48			12843.7			1770.04			2408.35			4204.35			2168.95			2370.21
		3455.97	3462.48			15831.7			1872.04			2834.35			2797.35			1521.95			3048.21
		3456.07	3436.48			18938.7			1503.04			2470.35			2828.35			3411.95			2483.21
		3456.17	3919.48			22171.7			1910.04			2377.35			4675.35			2837.95			2996.21
		3456.27	4864.48			25183.7			1894.04			3373.35			3819.35			2919.95			2698.21
		3456.36	4263.48			28620.7			1337.04			2821.35			5014.35			3776.95			3085.21
		3456.46	4483.48			30327.7			2441.04			2078.35			4977.35			5036.95			3621.21
		3456.56	2544.48			31310.7			1535.04			1949.35			5950.35			5498.95			3270.21
		3456.66	4019.48			31157.7			1751.04			2591.35			4768.35			7408.95			2876.21
		3456.75	4840.48			31184.7			3199.04			3444.35			4009.35			7302.95			2458.21
		3456.85	4698.48			28154.7			2769.04			2868.35			3835.35			10239			3578.21
		3456.95	4322.48			24819.7			1627.04			2700.35			4144.35			12143			3386.21
		3457.05	3189.48			19373.7			1875.04			3019.35			4100.35			12777			2827.21
		3457.15	3633.48			13793.7			2754.04			3216.35			2986.35			14356			2405.21
		3457.24	3687.48			8337.66			2397.04			1795.35			1839.35			16683			2303.21
		3457.34	4054.48			684.655			3246.04			3407.35			2790.35			16333			2564.21
		3457.44	3207.48			-4444.34			2200.04			2426.35			1030.35			16401			2900.21
		3457.54	3193.48			-11181.3			1887.04			3120.35			2882.35			15042			3606.21
		3457.63	1951.48			-16141.3			1829.04			2888.35			634.349			15418			2325.21
		3457.73	2065.48			-20030.3			2693.04			3121.35			1634.35			12603			2867.21
		3457.83	2466.48			-23439.3			856.041			3584.35			1233.35			9176.95			3165.21
		3457.93	2241.48			-24317.3			2073.04			3688.35			473.349			7878.95			2029.21
		3458.03	2503.48			-24971.3			1359.04			3813.35			32.3486			4626.95			3103.21
		3458.12	2352.48			-25065.3			3514.04			2441.35			-554.651			3585.95			1998.21
		3458.22	2172.48			-22935.3			2078.04			2379.35			-823.651			1841.95			2219.21
		3458.32	3033.48			-20189.3			2266.04			2742.35			507.349			1202.95			3680.21
		3458.42	4273.48			-16851.3			1697.04			2718.35			-1207.65			1455.95			2700.21
		3458.51	4546.48			-13597.3			997.041			2722.35			-93.6514			1430.95			2034.21
		3458.61	7084.48			-8979.34			3165.04			2645.35			50.3486			4199.95			3329.21
		3458.71	8280.48			-6749.34			2534.04			1966.35			850.349			6434.95			3891.21
		3458.81	12745.5			-4176.34			2356.04			2788.35			1543.35			8194.95			2650.21
		3458.91	15592.5			-1680.34			2500.04			1484.35			2399.35			10569			2282.21
		3459	21829.5			1584.66			2945.04			1453.35			2771.35			11970			3212.21
		3459.1	29654.5			2882.66			4889.04			2945.35			4064.35			14163			2168.21
		3459.2	40975.5			5626.66			5698.04			2062.35			5138.35			15597			4040.21
		3459.3	54136.5			6930.66			6985.04			2584.35			6150.35			16852			2308.21
		3459.39	70969.5			8306.66			8210.04			2988.35			6462.35			16981			2729.21
		3459.49	93007.5			12609.7			12719			3520.35			8057.35			17933			3583.21
		3459.59	114576			15472.7			14779			2203.35			10056.3			18092			3305.21
		3459.69	133144			17275.7			19010			3238.35			10212.3			18238			3417.21
		3459.78	149410			22030.7			22687			3634.35			11694.3			16978			3122.21
		3459.88	157656			23683.7			26727			3055.35			11064.3			17258			1397.21
		3459.98	158489			26656.7			29631			2171.35			12292.3			16444			2424.21
		3460.08	152468			26845.7			30920			2802.35			11633.3			15744			3313.21
		3460.18	134063			28343.7			32152			2562.35			11117.3			16321			3166.21
		3460.27	107054			29919.7			30411			3713.35			10461.3			14959			3842.21
		3460.37	76255.5			29436.7			26988			3001.35			11435.3			13876			2943.21
		3460.47	39830.5			29074.7			21588			2832.35			10182.3			12210			2767.21
		3460.57	611.481			27550.7			17445			3942.35			10385.3			8762.95			2215.21
		3460.66	-37438.5			25439.7			10255			1350.35			7642.35			3898.95			2781.21
		3460.76	-74221.5			22810.7			2187.04			2796.35			6902.35			393.954			3397.21
		3460.86	-106257			18953.7			-4042.96			3035.35			4116.35			-4280.05			2806.21
		3460.96	-130487			13492.7			-11647			3104.35			686.349			-9238.05			1935.21
		3461.06	-147750			6123.66			-17996			3265.35			-2708.65			-13285			2901.21
		3461.15	-155024			283.655			-22284			2791.35			-4777.65			-15342			2789.21
		3461.25	-152320			-6987.34			-25547			2824.35			-6877.65			-17054			2415.21
		3461.35	-142505			-12529.3			-27405			2972.35			-8211.65			-16783			2755.21
		3461.45	-126345			-18977.3			-28381			2617.35			-9356.65			-16150			1625.21
		3461.54	-107811			-22036.3			-26195			3799.35			-8872.65			-16435			3915.21
		3461.64	-87355.5			-24135.3			-24520			3438.35			-9265.65			-14333			2815.21
		3461.74	-66746.5			-25130.3			-19211			3720.35			-9481.65			-14888			2592.21
		3461.84	-51411.5			-25564.3			-15944			3874.35			-9495.65			-13029			2122.21
		3461.94	-37426.5			-25938.3			-12254			4476.35			-10186.7			-10246			3004.21
		3462.03	-27236.5			-26355.3			-9389.96			4602.35			-7932.65			-10557			2953.21
		3462.13	-19801.5			-24854.3			-6941.96			3771.35			-8035.65			-8081.05			2558.21
		3462.23	-14101.5			-22489.3			-4970.96			4517.35			-5408.65			-6315.05			3219.21
		3462.33	-10297.5			-20063.3			-2838.96			5550.35			-5072.65			-5252.05			3667.21
		3462.42	-7536.52			-17890.3			-1611.96			6413.35			-4260.65			-6573.05			3450.21
		3462.52	-4573.52			-12621.3			-434.959			6313.35			-2657.65			-6189.05			4007.21
		3462.62	-3790.52			-8629.34			-1387.96			5997.35			-892.651			-5447.05			5202.21
		3462.72	-1299.52			-5622.34			-1313.96			5114.35			-776.651			-6424.05			6109.21
		3462.82	-1506.52			-1396.34			-102.959			5668.35			-889.651			-5571.05			7733.21
		3462.91	-223.519			1781.66			499.041			5823.35			193.349			-5461.05			8890.21
		3463.01	-678.519			5869.66			157.041			4389.35			1543.35			-3015.05			10047.2
		3463.11	-40.5186			10081.7			502.041			2849.35			1188.35			-1946.05			13503.2
		3463.21	638.481			13567.7			583.041			2267.35			2413.35			433.954			14743.2
		3463.3	313.481			18045.7			2099.04			1710.35			3064.35			978.954			17676.2
		3463.4	1076.48			22396.7			-460.959			-391.646			3238.35			1728.95			20511.2
		3463.5	329.481			24355.7			855.041			-755.646			2864.35			832.954			22045.2
		3463.6	-627.519			26789.7			329.041			-772.646			3343.35			948.954			24358.2
		3463.7	-2020.52			27195.7			1323.04			-616.646			2928.35			-698.046			27006.2
		3463.79	-1820.52			26997.7			356.041			-1651.65			3216.35			-2895.05			25735.2
		3463.89	-652.519			24531.7			235.041			-1512.65			1149.35			-5573.05			24534.2
		3463.99	-1845.52			20207.7			105.041			-337.646			1118.35			-6246.05			25726.2
		3464.09	-3590.52			16908.7			-265.959			-1132.65			-208.651			-9960.05			22797.2
		3464.18	-1772.52			10322.7			324.041			116.354			-1534.65			-12484			20813.2
		3464.28	-1572.52			5231.66			860.041			-981.646			-1683.65			-14127			15733.2
		3464.38	-1357.52			-3046.34			852.041			627.354			-3291.65			-13773			11464.2
		3464.48	-1651.52			-9533.34			-309.959			692.354			-3682.65			-14258			7596.21
		3464.57	-2298.52			-15233.3			498.041			956.354			-4588.65			-13776			3684.21
		3464.67	-2154.52			-20175.3			953.041			1567.35			-3376.65			-13299			-2040.79
		3464.77	-1188.52			-25535.3			700.041			2470.35			-4949.65			-11660			-6511.79
		3464.87	-1069.52			-28207.3			1173.04			1848.35			-4987.65			-9909.05			-10367.8
		3464.97	-454.519			-29723.3			342.041			1587.35			-4843.65			-7143.05			-14527.8
		3465.06	-1235.52			-30043.3			807.041			2254.35			-3938.65			-7486.05			-17564.8
		3465.16	-522.519			-28974.3			-142.959			1731.35			-4725.65			-6265.05			-19919.8
		3465.26	-1048.52			-28337.3			548.041			2688.35			-3321.65			-4601.05			-22695.8
		3465.36	-167.519			-24715.3			220.041			3019.35			-1592.65			-2733.05			-22002.8
		3465.45	-644.519			-21972.3			-20.959			2522.35			-2105.65			-1785.05			-22134.8
		3465.55	-324.519			-18095.3			600.041			1471.35			-2110.65			-2070.05			-20200.8
		3465.65	-169.519			-14645.3			714.041			1752.35			675.349			-866.046			-18973.8
		3465.75	-1006.52			-12634.3			-96.959			2004.35			-223.651			-1508.05			-15977.8
		3465.85	-560.519			-10007.3			1681.04			3804.35			-283.651			-1882.05			-14464.8
		3465.94	-864.519			-7103.34			1147.04			1190.35			-100.651			-1109.05			-11595.8
		3466.04	35.4814			-6054.34			400.041			1373.35			-14.6514			-1041.05			-9206.79
		3466.14	212.481			-4838.34			347.041			1687.35			884.349			-1010.05			-7291.79
		3466.24	226.481			-3255.34			-258.959			1989.35			-54.6514			-409.046			-6083.79
		3466.33	582.481			-2827.34			346.041			2254.35			-554.651			-505.046			-4647.79
		3466.43	487.481			-2672.34			562.041			1601.35			518.349			-258.046			-1915.79
		3466.53	250.481			-1475.34			1185.04			2044.35			313.349			66.9541			-1398.79
		3466.63	848.481			-273.345			944.041			754.354			920.349			118.954			-751.785
		3466.73	-248.519			-1247.34			346.041			2506.35			854.349			-609.046			-586.785
		3466.82	81.4814			111.655			467.041			1354.35			299.349			427.954			154.215
		3466.92	-263.519			45.6553			613.041			1917.35			455.349			-28.0459			587.215
		3467.02	880.481			-163.345			939.041			2034.35			-54.6514			-354.046			328.215
		3467.12	1071.48			-766.345			1480.04			866.354			-192.651			375.954			36.2148
		3467.21	1123.48			768.655			1146.04			1652.35			715.349			197.954			904.215
		3467.31	272.481			336.655			2065.04			1846.35			1236.35			-182.046			549.215
		3467.41	1706.48			422.655			592.041			1023.35			981.349			512.954			587.215
		3467.51	397.481			43.6553			835.041			1829.35			203.349			-1037.05			648.215
		3467.6	684.481			-436.345			509.041			1859.35			709.349			-803.046			1438.21
		3467.7	710.481			795.655			1394.04			1525.35			897.349			-115.046			2218.21
		3467.8	804.481			-122.345			1310.04			1718.35			-707.651			267.954			218.215
		3467.9	753.481			36.6553			1482.04			1210.35			314.349			990.954			1392.21
		3468	44.4814			672.655			493.041			1307.35			253.349			-275.046			907.215
		3468.09	-624.519			449.655			1129.04			2358.35			1504.35			-80.0459			1589.21
		3468.19	177.481			1514.66			1235.04			1360.35			713.349			618.954			1338.21
		3468.29	152.481			-605.345			113.041			376.354			480.349			967.954			2168.21
		3468.39	316.481			-243.345			-263.959			616.354			703.349			370.954			985.215
		3468.48	263.481			210.655			443.041			971.354			-156.651			254.954			1706.21
		3468.58	1093.48			-292.345			377.041			1434.35			-141.651			1075.95			757.215
		3468.68	648.481			436.655			861.041			1879.35			499.349			734.954			1526.21
		3468.78	514.481			-6.34473			-29.959			2338.35			-341.651			-574.046			674.215
		3468.88	281.481			209.655			178.041			629.354			-432.651			507.954			1833.21
		3468.97	790.481			1158.66			-190.959			242.354			-301.651			1128.95			1620.21
		3469.07	-108.519			198.655			198.041			1926.35			-313.651			670.954			549.215
		3469.17	-304.519			352.655			-337.959			1579.35			578.349			-122.046			1742.21
		3469.27	24.4814			738.655			-239.959			2100.35			-467.651			909.954			-163.785
		3469.36	183.481			28.6553			581.041			1965.35			859.349			1682.95			247.215
		3469.46	1263.48			-549.345			532.041			514.354			529.349			105.954			1163.21
		3469.56	87.4814			801.655			204.041			1481.35			-1097.65			444.954			737.215
		3469.66	417.481			460.655			170.041			1452.35			129.349			1232.95			999.215
		3469.76	727.481			655.655			525.041			930.354			271.349			540.954			1651.21
		3469.85	1501.48			1450.66			-191.959			1456.35			302.349			1020.95			678.215
		3469.95	1107.48			673.655			38.041			1449.35			817.349			580.954			524.215
		3470.05	49.4814			1110.66			-595.959			1271.35			198.349			1302.95			90.2148
		3470.15	1128.48			687.655			1602.04			1583.35			509.349			977.954			336.215
		3470.24	954.481			261.655			60.041			595.354			114.349			911.954			412.215
		3470.34	1968.48			-595.345			568.041			517.354			-641.651			988.954			277.215
		3470.44	1603.48			374.655			516.041			944.354			130.349			1605.95			904.215
		3470.54	1250.48			1207.66			-277.959			871.354			713.349			1435.95			562.215
		3470.64	2688.48			2244.66			389.041			798.354			772.349			3009.95			1221.21
		3470.73	2754.48			1682.66			1059.04			540.354			615.349			4568.95			740.215
		3470.83	2319.48			1704.66			1273.04			1218.35			1239.35			3581.95			1275.21
		3470.93	1500.48			2439.66			61.041			822.354			1134.35			4771.95			232.215
		3471.03	1161.48			3003.66			819.041			1125.35			989.349			5192.95			855.215
		3471.12	2378.48			4829.66			-808.959			223.354			1361.35			6489.95			1939.21
		3471.22	2165.48			5164.66			1358.04			430.354			905.349			7819.95			830.215
		3471.32	1953.48			6686.66			413.041			112.354			2064.35			11021			-260.785
		3471.42	2072.48			7262.66			1289.04			1215.35			3546.35			12725			132.215
		3471.52	2696.48			10632.7			1625.04			578.354			3989.35			13922			1772.21
		3471.61	2592.48			11669.7			471.041			143.354			3037.35			14524			1197.21
		3471.71	2254.48			15028.7			734.041			600.354			4299.35			15373			749.215
		3471.81	4176.48			17476.7			-158.959			-530.646			5709.35			15376			-6.78516
		3471.91	2405.48			20776.7			454.041			-349.646			5563.35			14243			711.215
		3472	2478.48			24260.7			1118.04			1030.35			6489.35			14159			-194.785
		3472.1	3042.48			26551.7			407.041			775.354			5169.35			10922			614.215
		3472.2	3015.48			30051.7			1033.04			1213.35			5006.35			8577.95			169.215
		3472.3	2164.48			29874.7			1341.04			-95.6465			4420.35			5662.95			-541.785
		3472.4	999.481			29343.7			153.041			89.3535			4233.35			3363.95			246.215
		3472.49	2311.48			28661.7			704.041			792.354			3769.35			1612.95			468.215
		3472.59	937.481			25654.7			370.041			2054.35			2810.35			-506.046			550.215
		3472.69	1133.48			21835.7			794.041			519.354			1492.35			-1053.05			-187.785
		3472.79	83.4814			19152.7			413.041			-191.646			1903.35			-273.046			-598.785
		3472.88	835.481			13041.7			1676.04			-508.646			334.349			-394.046			1839.21
		3472.98	552.481			7266.66			1468.04			620.354			566.349			1415.95			1228.21
		3473.08	1959.48			2024.66			307.041			1315.35			-641.651			1805.95			826.215
		3473.18	2232.48			-3212.34			228.041			-131.646			25.3486			4373.95			916.215
		3473.27	1928.48			-8426.34			471.041			414.354			-405.651			5100.95			-793.785
		3473.37	3550.48			-12764.3			290.041			-264.646			-770.651			6187.95			384.215
		3473.47	4282.48			-17431.3			1586.04			580.354			-610.651			6375.95			902.215
		3473.57	6145.48			-18601.3			1093.04			674.354			399.349			5297.95			218.215
		3473.67	9667.48			-20422.3			1087.04			964.354			-1058.65			5479.95			589.215
		3473.76	11582.5			-20964.3			815.041			-381.646			-1199.65			5259.95			408.215
		3473.86	17153.5			-17727.3			2501.04			857.354			-712.651			3775.95			1017.21
		3473.96	22778.5			-17218.3			2945.04			363.354			920.349			5975.95			635.215
		3474.06	32256.5			-14383.3			3393.04			1266.35			1741.35			6176.95			575.215
		3474.15	43799.5			-10674.3			4421.04			998.354			3906.35			8540.95			-21.7852
		3474.25	58456.5			-4797.34			5945.04			342.354			4375.35			9159.95			-200.785
		3474.35	77134.5			671.655			8453.04			-184.646			6321.35			11592			684.215
		3474.45	97718.5			5329.66			10250			-651.646			7592.35			13851			410.215
		3474.55	118163			11302.7			14949			-465.646			7946.35			15458			-329.785
		3474.64	136816			14797.7			16989			56.3535			9991.35			17952			-79.7852
		3474.74	151900			17986.7			20422			-425.646			9934.35			18935			272.215
		3474.84	157579			20476.7			24436			429.354			10267.3			18577			732.215
		3474.94	157523			21116.7			27035			-90.6465			10034.3			19223			357.215
		3475.03	148144			22371.7			29929			285.354			9648.35			17841			262.215
		3475.13	131647			23316.7			27854			-152.646			10449.3			17000			-876.785
		3475.23	105757			23325.7			26893			-450.646			8727.35			14960			294.215
		3475.33	72655.5			21238.7			25863			76.3535			10133.3			12705			-348.785
		3475.43	35404.5			21739.7			20428			110.354			8194.35			9206.95			253.215
		3475.52	-1821.52			19040.7			15917			-571.646			6540.35			4983.95			-423.785
		3475.62	-41285.5			16004.7			8259.04			166.354			3277.35			508.954			1115.21
		3475.72	-76719.5			12555.7			1287.04			276.354			1200.35			-3942.05			1184.21
		3475.82	-107502			4882.66			-4725.96			-3.64648			-1832.65			-6893.05			39.2148
		3475.91	-132845			-525.345			-12888			401.354			-4504.65			-7390.05			298.215
		3476.01	-149378			-6416.34			-18339			590.354			-4707.65			-9350.05			217.215
		3476.11	-156118			-11311.3			-24005			-648.646			-7527.65			-9379.05			-512.785
		3476.21	-154763			-15704.3			-26418			102.354			-7306.65			-10315			-611.785
		3476.3	-145738			-18170.3			-28890			1093.35			-7321.65			-10719			-1316.79
		3476.4	-130716			-20184.3			-29503			1440.35			-7705.65			-11958			-222.785
		3476.5	-110273			-22292.3			-27732			-261.646			-8368.65			-14433			681.215
		3476.6	-90334.5			-22766.3			-25472			595.354			-8349.65			-15390			360.215
		3476.7	-72942.5			-24763.3			-21574			665.354			-10361.7			-16185			-122.785
		3476.79	-55612.5			-26123.3			-18306			1185.35			-9771.65			-17940			-1593.79
		3476.89	-41310.5			-25795.3			-14434			1784.35			-9870.65			-18185			-1049.79
		3476.99	-31352.5			-24968.3			-11952			2401.35			-8946.65			-16457			95.2148
		3477.09	-23425.5			-23489.3			-9224.96			1766.35			-8005.65			-15137			1120.21
		3477.18	-18816.5			-21643.3			-6304.96			3109.35			-7992.65			-12729			-212.785
		3477.28	-11979.5			-19964.3			-5157.96			2962.35			-7046.65			-12429			242.215
		3477.38	-10143.5			-16050.3			-3541.96			3808.35			-5311.65			-9054.05			126.215
		3477.48	-7234.52			-13468.3			-2525.96			3603.35			-4616.65			-8028.05			-370.785
		3477.58	-4981.52			-11495.3			-3068.96			4240.35			-2727.65			-4061.05			-498.785
		3477.67	-5447.52			-9205.34			-1296.96			3404.35			-2873.65			-3569.05			-325.785
		3477.77	-3904.52			-5572.34			29.041			3352.35			-2378.65			-1747.05			-1049.79
		3477.87	-1758.52			-5042.34			-1347.96			1516.35			-1699.65			-1901.05			-1691.79
		3477.97	-1598.52			-4354.34			-641.959			2086.35			182.349			-566.046			601.215
		3478.06	-1598.52			-4124.34			-853.959			-336.646			-487.651			-1553.05			347.215
		3478.16	-1982.52			-2825.34			-263.959			380.354			-922.651			-3058.05			80.2148
		3478.26	-1853.52			-1864.34			-1227.96			-923.646			-49.6514			-4606.05			-572.785
		3478.36	-1676.52			-123.345			-356.959			-1680.65			132.349			-6270.05			-484.785
		3478.46	-2198.52			1400.66			-837.959			-2769.65			-51.6514			-9091.05			-1081.79
		3478.55	-1557.52			4224.66			-547.959			-3523.65			296.349			-12041			-1181.79
		3478.65	-2437.52			6973.66			-81.959			-2835.65			278.349			-12706			318.215
		3478.75	-3129.52			9738.66			-610.959			-4566.65			-1086.65			-14055			-103.785
		3478.85	-1847.52			12920.7			-270.959			-5152.65			-2099.65			-14418			-833.785
		3478.94	-3165.52			16300.7			-1235.96			-3603.65			-377.651			-14169			-974.785
		3479.04	-3712.52			20191.7			-975.959			-3635.65			-779.651			-14032			-506.785
		3479.14	-2861.52			23802.7			-855.959			-2707.65			416.349			-12918			-1349.79
		3479.24	-2618.52			26847.7			-1373.96			-2684.65			63.3486			-10892			-210.785
		3479.34	-3385.52			26043.7			-1780.96			-1969.65			789.349			-10022			-732.785
		3479.43	-3346.52			26738.7			-653.959			-1865.65			1279.35			-8673.05			-282.785
		3479.53	-3159.52			24841.7			-1542.96			-1727.65			632.349			-7280.05			100.215
		3479.63	-2417.52			23702.7			-282.959			-2214.65			-582.651			-5147.05			-516.785
		3479.73	-3577.52			18078.7			-5.95898			-1080.65			396.349			-4294.05			-755.785
		3479.82	-3781.52			13637.7			-623.959			-1124.65			-906.651			-4283.05			-195.785
		3479.92	-3252.52			8034.66			-191.959			-1682.65			-1499.65			-3471.05			-736.785
		3480.02	-3967.52			2193.66			-1553.96			-1480.65			-655.651			-3185.05			-838.785
		3480.12	-2647.52			-4869.34			-1236.96			-1174.65			-2015.65			-2123.05			-242.785
		3480.22	-2343.52			-10861.3			-612.959			-979.646			-1687.65			-2300.05			-1637.79
		3480.31	-1269.52			-16646.3			-179.959			-1289.65			-2569.65			-683.046			-477.785
		3480.41	-2809.52			-20322.3			216.041			-453.646			-3635.65			-1579.05			-298.785
		3480.51	-970.519			-24976.3			-724.959			399.354			-3533.65			-2072.05			-812.785
		3480.61	-1199.52			-27633.3			-643.959			-321.646			-3384.65			-1652.05			-144.785
		3480.7	-1129.52			-28291.3			-1083.96			-312.646			-3256.65			-140.046			263.215
		3480.8	-431.519			-28468.3			-1250.96			639.354			-3667.65			-1893.05			-1562.79
		3480.9	-1038.52			-28634.3			-330.959			100.354			-2826.65			-1745.05			132.215
		3481	-1038.52			-27756.3			1.04102			-1253.65			-2914.65			-254.046			-138.785
		3481.09	-734.519			-25034.3			-757.959			-188.646			-2237.65			-752.046			594.215
		3481.19	-892.519			-20199.3			-645.959			-1681.65			-2379.65			-879.046			764.215
		3481.29	-1503.52			-18702.3			-1140.96			-458.646			-2926.65			-1708.05			1168.21
		3481.39	-1162.52			-15425.3			-649.959			-979.646			-1468.65			-867.046			3352.21
		3481.49	-290.519			-12252.3			-1475.96			-1179.65			-953.651			-187.046			2954.21
		3481.58	-1318.52			-10508.3			627.041			-1307.65			-1073.65			47.9541			5995.21
		3481.68	-759.519			-8290.34			748.041			-512.646			-977.651			-400.046			6739.21
		3481.78	-29.5186			-6500.34			406.041			-794.646			-457.651			-1597.05			8980.21
		3481.88	-608.519			-5551.34			-1424.96			-1172.65			-671.651			-1278.05			10255.2
		3481.97	-618.519			-4087.34			-787.959			-459.646			-797.651			-1236.05			12697.2
		3482.07	-791.519			-3452.34			-590.959			147.354			-1721.65			470.954			16625.2
		3482.17	-178.519			-2079.34			-1498.96			-1118.65			785.349			-923.046			17944.2
		3482.27	-529.519			-2940.34			-1235.96			-1042.65			-62.6514			-989.046			20193.2
		3482.37	-1842.52			-2142.34			-92.959			-2038.65			-1217.65			-1290.05			21809.2
		3482.46	181.481			-1635.34			-1009.96			-1258.65			-142.651			51.9541			21563.2
		3482.56	-159.519			-1957.34			-561.959			-589.646			-507.651			-1215.05			22692.2
		3482.66	-1378.52			-1223.34			-1412.96			-959.646			110.349			-1002.05			19571.2
		3482.76	-579.519			-1362.34			-849.959			-851.646			881.349			-3.0459			18452.2
		3482.85	-236.519			-586.345			-544.959			-1219.65			-1237.65			-789.046			17052.2
		3482.95	260.481			-785.345			-868.959			-534.646			1014.35			-266.046			13650.2
		3483.05	-998.519			-394.345			-1061.96			-282.646			-386.651			-491.046			10668.2
		3483.15	-469.519			-1214.34			-149.959			-564.646			-1879.65			-758.046			5169.21
		3483.25	-531.519			-659.345			-1615.96			-263.646			-449.651			-1760.05			2314.21
		3483.34	-313.519			-2589.34			899.041			-859.646			-178.651			-457.046			-2892.79
		3483.44	-730.519			-792.345			-2211.96			-1204.65			-1562.65			-1230.05			-6466.79
		3483.54	-495.519			-1391.34			-1523.96			-538.646			-869.651			-526.046			-12415.8
		3483.64	-1753.52			-822.345			220.041			-472.646			-1113.65			-581.046			-15659.8
		3483.73	468.481			-1377.34			-1132.96			-1491.65			-476.651			109.954			-17873.8
		3483.83	-930.519			-1933.34			-415.959			-1426.65			-519.651			-859.046			-21499.8
		3483.93	-460.519			-746.345			-360.959			-1143.65			1.34863			27.9541			-23196.8
		3484.03	-834.519			-1261.34			-762.959			-1536.65			-1053.65			-604.046			-23227.8
		3484.13	-871.519			-553.345			-159.959			-1125.65			-1373.65			-635.046			-24150.8
		3484.22	-975.519			-2067.34			-1594.96			-1322.65			-2070.65			54.9541			-23746.8
		3484.32	-438.519			-2236.34			-649.959			-990.646			-138.651			-479.046			-22312.8
		3484.42	-925.519			-1863.34			-1631.96			-1449.65			-425.651			-673.046			-19996.8
		3484.52	-113.519			-554.345			-2236.96			-1079.65			634.349			-755.046			-17736.8
		3484.61	-15.5186			-939.345			-1112.96			-1843.65			-236.651			34.9541			-15505.8
		3484.71	-964.519			-1242.34			-40.959			-1076.65			-1316.65			1408.95			-13327.8
		3484.81	-1102.52			-2587.34			-489.959			-1774.65			-386.651			1576.95			-11917.8
		3484.91	188.481			-2103.34			-1774.96			23.3535			599.349			234.954			-9673.79
		3485	-1048.52			-708.345			-1364.96			-463.646			-596.651			1088.95			-6300.79
		3485.1	-400.519			-2055.34			27.041			-2120.65			-748.651			2230.95			-5766.79
		3485.2	-177.519			-648.345			-690.959			-1637.65			171.349			2124.95			-5826.79
		3485.3	-241.519			-619.345			-796.959			-2090.65			-464.651			2811.95			-5619.79
		3485.4	349.481			-793.345			-873.959			-1362.65			-844.651			3609.95			-3209.79
		3485.49	-45.5186			-660.345			-321.959			-854.646			-671.651			5784.95			-4428.79
		3485.59	-390.519			-380.345			-1865.96			-2150.65			-813.651			6873.95			-2584.79
		3485.69	-381.519			-560.345			-342.959			-1892.65			-56.6514			8676.95			-2108.79
		3485.79	-272.519			-300.345			-1418.96			-793.646			428.349			9899.95			-1311.79
		3485.88	880.481			911.655			-402.959			-1003.65			2078.35			10946			-1970.79
		3485.98	-433.519			1481.66			-1378.96			-1678.65			1125.35			11885			-2491.79
		3486.08	-579.519			2105.66			-43.959			-1311.65			2158.35			12779			-2660.79
		3486.18	-644.519			1328.66			-140.959			-1573.65			2336.35			13153			-2725.79
		3486.28	929.481			2106.66			-214.959			-1864.65			2893.35			12508			-1190.79
		3486.37	-249.519			2058.66			667.041			-1803.65			2216.35			11787			-2668.79
		3486.47	-663.519			1428.66			671.041			-1316.65			-275.651			9793.95			-1001.79
		3486.57	-313.519			1630.66			-957.959			-1380.65			1821.35			7678.95			-1387.79
		3486.67	289.481			1541.66			-71.959			-1850.65			1480.35			5491.95			-1771.79
		3486.76	47.4814			2146.66			-1212.96			-1323.65			397.349			3480.95			-1880.79
		3486.86	-754.519			1444.66			-1111.96			-2640.65			393.349			364.954			-2091.79
		3486.96	21.4814			111.655			-842.959			-1294.65			517.349			-223.046			-2224.79
		3487.06	-268.519			425.655			-326.959			-3011.65			-82.6514			-803.046			-1359.79
		3487.16	583.481			408.655			-2329.96			-890.646			70.3486			-1556.05			-3020.79
		3487.25	-1083.52			-240.345			-645.959			-2122.65			-646.651			-1777.05			-2467.79
		3487.35	-568.519			-1719.34			-1027.96			-465.646			-1327.65			-1669.05			-1920.79
		3487.45	-1080.52			-384.345			-1437.96			-1074.65			-1682.65			-380.046			-2885.79
		3487.55	-1417.52			-904.345			-212.959			-1554.65			-839.651			1281.95			-1882.79
		3487.64	-425.519			-527.345			-928.959			-1287.65			313.349			1476.95			-2323.79
		3487.74	-344.519			-588.345			-1182.96			-2221.65			-255.651			1924.95			-2000.79
		3487.84	-1863.52			710.655			-1762.96			-1856.65			-748.651			1625.95			-2311.79
		3487.94	-250.519			737.655			-1046.96			-1830.65			-826.651			1579.95			-2630.79
		3488.04	-239.519			-16.3447			-1722.96			534.354			941.349			535.954			-2019.79
		3488.13	-264.519			624.655			-1034.96			-1876.65			-598.651			-895.046			-2033.79
		3488.23	1179.48			653.655			-1232.96			-1399.65			83.3486			-3620.05			-2098.79
		3488.33	1110.48			417.655			-1554.96			-950.646			715.349			-3479.05			-2712.79
		3488.43	3029.48			-0.344727			453.041			-1742.65			-1003.65			-5617.05			-2362.79
		3488.52	4092.48			828.655			-1140.96			-2668.65			-1072.65			-5683.05			-2355.79
		3488.62	5246.48			687.655			-685.959			-1878.65			-1069.65			-5036.05			-2253.79
		3488.72	7008.48			1182.66			341.041			-1313.65			-675.651			-2695.05			-2089.79
		3488.82	11694.5			3026.66			-451.959			-2313.65			336.349			-125.046			-1903.79
		3488.92	14986.5			5696.66			149.041			-1538.65			84.3486			3436.95			-1840.79
		3489.01	20262.5			8185.66			1292.04			-1686.65			2811.35			6262.95			-2791.79
		3489.11	29377.5			10335.7			1889.04			-1213.65			2752.35			8620.95			-2418.79
		3489.21	38993.5			13854.7			1869.04			-1287.65			5477.35			10284			-1705.79
		3489.31	51126.5			16644.7			5583.04			-2194.65			7053.35			12198			-3381.79
		3489.4	61351.5			19043.7			5251.04			-2150.65			7333.35			12922			-2994.79
		3489.5	72596.5			21234.7			7491.04			-1546.65			7647.35			10867			-2197.79
		3489.6	80677.5			21488.7			10054			-2624.65			6842.35			8777.95			-1913.79
		3489.7	84348.5			21081.7			11333			-2024.65			5470.35			5655.95			-2307.79
		3489.79	85210.5			19519.7			13507			-2693.65			4638.35			3466.95			-1674.79
		3489.89	78541.5			15915.7			14264			-3054.65			3230.35			-1602.05			-2022.79
		3489.99	69376.5			12451.7			14347			-1524.65			2204.35			-4839.05			-2743.79
		3490.09	53382.5			8375.66			12366			-309.646			-676.651			-8286.05			-1707.79
		3490.19	33743.5			4989.66			12279			-2026.65			-1722.65			-12585			-1797.79
		3490.28	15264.5			-1018.34			8760.04			-2344.65			-4164.65			-15880			-2080.79
		3490.38	-4656.52			-5686.34			5109.04			-1042.65			-6734.65			-18560			-2739.79
		3490.48	-26539.5			-10220.3			3405.04			-1899.65			-6942.65			-20491			-1757.79
		3490.58	-44789.5			-14370.3			-985.959			-2123.65			-9842.65			-22306			-1796.79
		3490.67	-63240.5			-17627.3			-4460.96			-1275.65			-11330.7			-23304			-3044.79
		3490.77	-75592.5			-21575.3			-7760.96			-2290.65			-11976.7			-20472			-2727.79
		3490.87	-83050.5			-22828.3			-11997			-2140.65			-11109.7			-18322			-2427.79
		3490.97	-86934.5			-23967.3			-14971			-2134.65			-10447.7			-16009			-2374.79
		3491.07	-84579.5			-23362.3			-14991			-2838.65			-8675.65			-14531			-2510.79
		3491.16	-78298.5			-21851.3			-16259			-1670.65			-6901.65			-12349			-3430.79
		3491.26	-69047.5			-18430.3			-16806			-2542.65			-6213.65			-10558			-1466.79
		3491.36	-56492.5			-15778.3			-16030			-1996.65			-5353.65			-7861.05			-1599.79
		3491.46	-45846.5			-12926.3			-14597			-1925.65			-4252.65			-6416.05			-3153.79
		3491.55	-35189.5			-10005.3			-12516			-2459.65			-3130.65			-5703.05			-2611.79
		3491.65	-27105.5			-7825.34			-9792.96			-1962.65			-3398.65			-4609.05			-2375.79
		3491.75	-20665.5			-6146.34			-8822.96			-2485.65			-1922.65			-4264.05			-3068.79
		3491.85	-15564.5			-4335.34			-6912.96			-2020.65			-2086.65			-3362.05			-2144.79
		3491.95	-12111.5			-3086.34			-5311.96			-1275.65			-2399.65			-2431.05			-3052.79
		3492.04	-9487.52			-1718.34			-4469.96			-2222.65			-1426.65			-2783.05			-3817.79
		3492.14	-8186.52			-1291.34			-4926.96			-1236.65			-2175.65			-1609.05			-3371.79
		3492.24	-5257.52			-33.3447			-3050.96			-986.646			-1493.65			-1770.05			-3215.79
		3492.34	-5967.52			-854.345			-2759.96			-161.646			-1903.65			-2043.05			-2359.79
		3492.43	-4635.52			255.655			-1950.96			-219.646			-3174.65			-2033.05			-2486.79
		3492.53	-4954.52			-147.345			-2247.96			435.354			-1088.65			-1908.05			-2844.79
		3492.63	-2704.52			662.655			-1624.96			-174.646			-1680.65			-1344.05			-2503.79
		3492.73	-3115.52			-637.345			-1860.96			-1030.65			-1548.65			-2658.05			-2757.79
		3492.82	-2509.52			-636.345			-2940.96			-2010.65			-1657.65			-2799.05			-3000.79
		3492.92	-2302.52			-767.345			-472.959			-1707.65			-2067.65			-1083.05			-2640.79
		3493.02	-2673.52			-1875.34			-1429.96			-1639.65			-2065.65			-1631.05			-2047.79
		3493.12	-3543.52			-3009.34			-2407.96			-2616.65			-1520.65			-2128.05			-3914.79
		3493.22	-3867.52			-3578.34			-1446.96			-2676.65			-2034.65			-3033.05			-2278.79
		3493.31	-1364.52			-3994.34			-1152.96			-4237.65			-2188.65			-3452.05			-2939.79
		3493.41	-3217.52			-3343.34			-1617.96			-4510.65			-764.651			-2695.05			-2191.79
		3493.51	-1831.52			-3133.34			-2398.96			-4023.65			-1311.65			-1646.05			-2417.79
		3493.61	-3860.52			-2412.34			-2309.96			-5529.65			-708.651			-2127.05			-2257.79
		3493.7	-2701.52			-1519.34			-1437.96			-5462.65			-2014.65			-2226.05			-2555.79
		3493.8	-3233.52			-2187.34			-1775.96			-3846.65			-1824.65			-2010.05			-2598.79
		3493.9	-3374.52			-646.345			-2286.96			-3662.65			-1849.65			-2107.05			-2524.79
		3494	-3652.52			972.655			-2602.96			-4570.65			-888.651			-2455.05			-2696.79
		3494.1	-2730.52			2063.66			-2260.96			-3992.65			-876.651			-2216.05			-2928.79
		3494.19	-2780.52			3256.66			-985.959			-3741.65			-628.651			-864.046			-3087.79
		3494.29	-3576.52			5276.66			-2183.96			-3332.65			-14.6514			-1005.05			-3100.79
		3494.39	-2438.52			7468.66			-1645.96			-2159.65			-725.651			-1917.05			-2858.79
		3494.49	-3911.52			10514.7			-1872.96			-2685.65			-637.651			-904.046			-2349.79
		3494.58	-2601.52			13015.7			-1033.96			-3890.65			531.349			-1948.05			-3188.79
		3494.68	-2701.52			16231.7			-2120.96			-2354.65			1385.35			-954.046			-2657.79
		3494.78	-1449.52			18853.7			-1647.96			-3356.65			1788.35			-1746.05			-3285.79
		3494.88	-2860.52			21675.7			-1719.96			-3390.65			1313.35			-2981.05			-2663.79
		3494.98	-2491.52			22914.7			-1854.96			-3545.65			925.349			-1104.05			-3446.79
		3495.07	-2645.52			24431.7			-1597.96			-3528.65			1090.35			-1247.05			-3267.79
		3495.17	-2165.52			24635.7			-2374.96			-3042.65			1469.35			-2403.05			-2718.79
		3495.27	-2596.52			24931.7			-2211.96			-2444.65			814.349			-958.046			-3478.79
		3495.37	-2652.52			22566.7			-2059.96			-2643.65			348.349			-1722.05			-3218.79
		3495.46	-2305.52			18111.7			-2264.96			-2070.65			229.349			-1821.05			-3538.79
		3495.56	-2184.52			14586.7			-2655.96			-2603.65			-1043.65			-974.046			-3703.79
		3495.66	-1499.52			9163.66			-3347.96			-3844.65			-364.651			-2157.05			-2406.79
		3495.76	-1119.52			4512.66			-1798.96			-3297.65			-1696.65			-1981.05			-2959.79
		3495.86	-3024.52			-984.345			-2122.96			-2634.65			-1347.65			-1446.05			-1933.79
		3495.95	-2981.52			-6768.34			-1550.96			-3438.65			-2678.65			-1993.05			-2429.79
		3496.05	-1886.52			-12026.3			-2261.96			-3959.65			-2293.65			-2021.05			-2347.79
		3496.15	-2302.52			-16641.3			-2267.96			-2750.65			-2876.65			-1395.05			-3657.79
		3496.25	-808.519			-20918.3			-3568.96			-3611.65			-3608.65			-2217.05			-3849.79
		3496.34	-2749.52			-22148.3			-2947.96			-2969.65			-4089.65			-1485.05			-3105.79
		3496.44	-2099.52			-25051.3			-1206.96			-2690.65			-5032.65			-1069.05			-3290.79
		3496.54	-1155.52			-26291.3			-3063.96			-2764.65			-4444.65			-2840.05			-3038.79
		3496.64	-2266.52			-25581.3			-1714.96			-4345.65			-3779.65			-2249.05			-3173.79
		3496.74	-2254.52			-26132.3			-1997.96			-2598.65			-3317.65			-1708.05			-2011.79
		3496.83	-1883.52			-23753.3			-2788.96			-3269.65			-3011.65			-848.046			-3236.79
		3496.93	-1386.52			-21616.3			-1707.96			-3125.65			-3718.65			-929.046			-2924.79
		3497.03	-2374.52			-19697.3			-1488.96			-1625.65			-3935.65			-1861.05			-3129.79
		3497.13	-2514.52			-17931.3			-1529.96			-3282.65			-2761.65			-659.046			-2474.79
		3497.22	-1836.52			-15112.3			-2188.96			-3148.65			-2450.65			-1009.05			-2981.79
		3497.32	-2165.52			-13369.3			-1917.96			-2756.65			-1506.65			-1503.05			-3722.79
		3497.42	-2878.52			-11053.3			-1835.96			-2762.65			-2386.65			-1457.05			-3297.79
		3497.52	-3324.52			-9090.34			-1933.96			-3250.65			-2155.65			-1176.05			-4016.79
		3497.61	-1690.52			-7705.34			-1565.96			-3755.65			-1316.65			-668.046			-3845.79
		3497.71	-1988.52			-6620.34			-3018.96			-3367.65			-1362.65			-1546.05			-2478.79
		3497.81	-2069.52			-6226.34			-1097.96			-3198.65			-807.651			-973.046			-3113.79
		3497.91	-2326.52			-4469.34			-2627.96			-3799.65			-2044.65			-1237.05			-2286.79
		3498.01	-2308.52			-3757.34			-2034.96			-3965.65			-2744.65			-1944.05			-1762.79
		3498.1	-1046.52			-3180.34			-2073.96			-3692.65			-1859.65			-1482.05			-2920.79
		3498.2	-2262.52			-3313.34			-2603.96			-4122.65			-2116.65			-2064.05			-4253.79
		3498.3	-1757.52			-3085.34			-1738.96			-3454.65			-3131.65			-1691.05			-3062.79
		3498.4	-1989.52			-1949.34			-1981.96			-3066.65			-1914.65			-706.046			-3539.79
		3498.49	-2823.52			-2767.34			-2271.96			-3604.65			-2481.65			-2025.05			-2734.79
		3498.59	-2933.52			-2038.34			-2424.96			-3719.65			-1889.65			-1763.05			-3263.79
		3498.69	-2586.52			-2378.34			-1388.96			-3331.65			-1685.65			-1357.05			-4070.79
		3498.79	-1577.52			-2155.34			-2919.96			-3760.65			-2631.65			-1039.05			-4208.79
		3498.89	-1754.52			-1878.34			-2207.96			-3944.65			-1742.65			-1845.05			-3161.79
		3498.98	-2238.52			-2413.34			-2102.96			-4028.65			-1737.65			-2099.05			-3911.79
		3499.08	-3069.52			-2564.34			-2734.96			-4633.65			-1693.65			-1806.05			-3652.79
		3499.18	-2029.52			-721.345			-3093.96			-3967.65			-1955.65			-1300.05			-3129.79
		3499.28	-1301.52			-1897.34			-2850.96			-3316.65			-2179.65			-890.046			-2910.79
		3499.37	-2000.52			-2897.34			-2678.96			-3861.65			-1571.65			-1815.05			-2124.79
		3499.47	-1962.52			-2161.34			-2271.96			-4169.65			-2734.65			-1990.05			-2037.79
		3499.57	-2468.52			-2250.34			-2051.96			-3471.65			-2314.65			-1541.05			-3099.79
		3499.67	-2724.52			-3348.34			-964.959			-3781.65			-2576.65			-2236.05			-2014.79
		3499.77	-1067.52			-2441.34			-2783.96			-3588.65			-1796.65			-1559.05			-2881.79
		3499.86	-1670.52			-2643.34			-1572.96			-5269.65			-2169.65			-964.046			-1486.79
		3499.96	-1318.52			-3285.34			-2538.96			-3949.65			-1408.65			-1959.05			-1143.79
		3500.06	-1996.52			-1573.34			-2418.96			-3908.65			-3133.65			-1223.05			-1721.79
		3500.16	-2548.52			-2234.34			-1028.96			-2385.65			-1065.65			-2266.05			-584.785
		3500.25	-2683.52			-1283.34			-1315.96			-3597.65			-1695.65			-2095.05			-408.785
		3500.35	-2188.52			-2219.34			-2277.96			-3827.65			-1632.65			-1798.05			1312.21
		3500.45	-2369.52			-2396.34			-2724.96			-3014.65			-1520.65			-1043.05			1129.21
		3500.55	-1593.52			-2677.34			-2297.96			-3869.65			-2163.65			-1766.05			2669.21
		3500.65	-2786.52			-2106.34			-2467.96			-2470.65			-2255.65			-2086.05			4148.21
		3500.74	-2327.52			-1743.34			-2152.96			-3999.65			-1888.65			-1782.05			6491.21
		3500.84	-2532.52			-1877.34			-1919.96			-3024.65			-2094.65			-2552.05			6424.21
		3500.94	-2255.52			-1780.34			-3074.96			-3247.65			-1888.65			-1587.05			6208.21
		3501.04	-3011.52			-2013.34			-2314.96			-4126.65			-2089.65			-1744.05			7677.21
		3501.13	-1491.52			-1820.34			-3180.96			-2446.65			-2182.65			-1710.05			7984.21
		3501.23	-2914.52			-2010.34			-4021.96			-2570.65			-2051.65			-1505.05			6804.21
		3501.33	-1847.52			-1968.34			-2029.96			-4372.65			-2326.65			-1792.05			6378.21
		3501.43	-2713.52			-1809.34			-2228.96			-4012.65			-1808.65			-1648.05			4707.21
		3501.52	-1996.52			-2046.34			-1821.96			-3941.65			-1699.65			-1448.05			4045.21
		3501.62	-1502.52			-887.345			-2853.96			-4861.65			-1360.65			-2201.05			2596.21
		3501.72	-2591.52			-1988.34			-1748.96			-4306.65			-1601.65			-432.046			-493.785
		3501.82	-2690.52			-1675.34			-2587.96			-4745.65			-1292.65			-1120.05			-1873.79
		3501.92	-2363.52			-2611.34			-3586.96			-4098.65			-1182.65			-2500.05			-4730.79
		3502.01	-2058.52			-2234.34			-2508.96			-4624.65			-1963.65			-1700.05			-8207.79
		3502.11	-2062.52			-1622.34			-1815.96			-4250.65			-2937.65			-1728.05			-9437.79
		3502.21	-1774.52			-1914.34			-2635.96			-3707.65			-1716.65			-2208.05			-11437.8
		3502.31	-1440.52			-2356.34			-2073.96			-4705.65			-2499.65			-2697.05			-12918.8
		3502.4	-1791.52			-1846.34			-2247.96			-4606.65			-950.651			-938.046			-14929.8
		3502.5	-2599.52			-2457.34			-2799.96			-4823.65			-2024.65			-1654.05			-16354.8
		3502.6	-1733.52			-1662.34			-2084.96			-4532.65			-1617.65			-1095.05			-16591.8
		3502.7	-2071.52			-1756.34			-2419.96			-4236.65			-1258.65			-1186.05			-16459.8
		3502.8	-3356.52			-985.345			-1717.96			-3194.65			-2076.65			-1501.05			-16107.8
		3502.89	-2605.52			-2004.34			-2374.96			-3546.65			-1906.65			-1481.05			-14090.8
		3502.99	-2265.52			-2284.34			-1919.96			-3526.65			-2228.65			-1405.05			-13642.8
		3503.09	-2623.52			-1620.34			-2653.96			-3516.65			-811.651			-2859.05			-13130.8
		3503.19	-2517.52			-2401.34			-2266.96			-4350.65			-2380.65			-1811.05			-11996.8
		3503.28	-2908.52			-1779.34			-3443.96			-3813.65			-2257.65			-2214.05			-9844.79
		3503.38	-2121.52			-1723.34			-2989.96			-3919.65			-1525.65			-2541.05			-9288.79
		3503.48	-1240.52			-1487.34			-3931.96			-3683.65			-1402.65			-1124.05			-7417.79
		3503.58	-3033.52			-2123.34			-2826.96			-3414.65			-1268.65			-2970.05			-6678.79
		3503.68	-2595.52			-2344.34			-2394.96			-3967.65			-2052.65			-1952.05			-7063.79
		3503.77	-1856.52			-1270.34			-3440.96			-4559.65			-2151.65			-2327.05			-5443.79
		3503.87	-2491.52			-1667.34			-1389.96			-3558.65			-1454.65			-992.046			-6196.79
		3503.97	-2028.52			-990.345			-2978.96			-4630.65			-2554.65			-1661.05			-5972.79
		3504.07	-3187.52			-2814.34			-2398.96			-3913.65			-1104.65			-1938.05			-5054.79
		3504.16	-1545.52			-3349.34			-2243.96			-4458.65			-2395.65			-1147.05			-4462.79
		3504.26	-1867.52			-3068.34			-2190.96			-3673.65			-2168.65			-1005.05			-3857.79
		3504.36	-1355.52			-2598.34			-2167.96			-4424.65			-1356.65			-2146.05			-3804.79
		3504.46	-1965.52			-2336.34			-2324.96			-4345.65			-875.651			-1808.05			-3866.79
		3504.56	-2574.52			-2099.34			-2575.96			-4152.65			-2321.65			-1910.05			-4143.79
		3504.65	-2920.52			-2435.34			-3237.96			-3513.65			-1920.65			-1984.05			-4014.79
		3504.75	-3022.52			-2097.34			-2315.96			-4029.65			-1658.65			-2062.05			-5065.79
		3504.85	-3154.52			-2416.34			-1216.96			-3937.65			-1969.65			-1532.05			-5461.79
		3504.95	-1906.52			-1809.34			-2534.96			-4477.65			-1447.65			-1643.05			-5628.79
		3505.04	-2087.52			-1986.34			-2845.96			-4390.65			-1699.65			-1702.05			-4739.79
		3505.14	-2137.52			-1449.34			-2529.96			-4200.65			-2586.65			-2395.05			-3953.79
		3505.24	-2839.52			-2404.34			-3826.96			-4315.65			-1282.65			-3164.05			-4336.79
		3505.34	-2675.52			-2722.34			-2483.96			-3624.65			-2013.65			-2140.05			-5361.79
		3505.44	-2812.52			-1494.34			-1786.96			-3976.65			-1578.65			-1891.05			-4350.79
		3505.53	-3037.52			-2193.34			-2359.96			-4010.65			-1434.65			-1996.05			-5031.79
		3505.63	-2900.52			-1802.34			-2153.96			-3832.65			-2152.65			-2490.05			-4155.79
		3505.73	-2127.52			-2156.34			-2397.96			-3348.65			-1382.65			-1970.05			-4344.79
		3505.83	-1960.52			-1787.34			-2505.96			-3718.65			-1885.65			-1648.05			-5587.79
		3505.92	-2498.52			-2113.34			-1994.96			-4620.65			-1890.65			-2111.05			-4364.79
		3506.02	-2540.52			-2964.34			-2816.96			-5626.65			-1844.65			-2408.05			-4429.79
		3506.12	-2686.52			-1709.34			-2382.96			-4373.65			-2409.65			-3106.05			-4523.79
		3506.22	-1201.52			-1637.34			-2271.96			-4985.65			-1689.65			-1442.05			-5215.79
		3506.31	-3191.52			-2109.34			-2248.96			-3877.65			-988.651			-1678.05			-5177.79
		3506.41	-2778.52			-2476.34			-3661.96			-5354.65			-2688.65			-2588.05			-4184.79
		3506.51	-2301.52			-2001.34			-2961.96			-4569.65			-2127.65			-2908.05			-5412.79
		3506.61	-2894.52			-1369.34			-2854.96			-4846.65			-2494.65			-1831.05			-4788.79
		3506.71	-2432.52			-927.345			-1903.96			-4311.65			-1686.65			-2691.05			-5159.79
		3506.8	-1638.52			-2141.34			-2899.96			-4380.65			-2255.65			-2124.05			-4409.79
		3506.9	-3263.52			-1987.34			-1895.96			-5329.65			-2791.65			-2031.05			-4949.79
		3507	-2147.52			-1825.34			-1548.96			-3929.65			-2445.65			-2531.05			-5654.79
		3507.1	-3279.52			-2086.34			-2222.96			-4349.65			-1645.65			-2650.05			-4969.79
		3507.19	-2727.52			-1021.34			-3246.96			-4566.65			-3469.65			-2596.05			-4763.79
		3507.29	-2611.52			-1134.34			-1515.96			-4238.65			-1998.65			-1315.05			-4854.79
		3507.39	-2781.52			-3105.34			-3392.96			-4362.65			-2143.65			-2183.05			-5069.79
		3507.49	-2184.52			-1957.34			-3087.96			-5511.65			-2841.65			-2287.05			-5322.79
		3507.59	-3329.52			-2820.34			-2168.96			-5000.65			-2718.65			-1674.05			-5346.79
		3507.68	-3019.52			-2185.34			-3798.96			-4160.65			-1854.65			-2379.05			-5316.79
		3507.78	-2216.52			-1983.34			-2830.96			-4704.65			-2099.65			-2321.05			-5043.79
		3507.88	-2015.52			-1999.34			-3310.96			-3836.65			-2107.65			-2085.05			-3946.79
		3507.98	-2628.52			-2159.34			-2849.96			-4985.65			-2561.65			-2536.05			-5625.79
		3508.07	-2961.52			-1556.34			-3626.96			-4739.65			-1610.65			-1728.05			-5864.79
		3508.17	-2340.52			-2030.34			-2444.96			-4825.65			-1835.65			-2341.05			-4474.79
		3508.27	-2727.52			-2463.34			-2007.96			-4391.65			-1974.65			-1103.05			-4512.79
		3508.37	-3887.52			-2777.34			-2530.96			-4333.65			-2038.65			-2624.05			-4652.79
		3508.47	-4031.52			-3492.34			-2406.96			-3645.65			-1671.65			-2083.05			-5509.79
		3508.56	-3319.52			-1892.34			-3192.96			-4097.65			-2859.65			-1784.05			-5014.79
		3508.66	-2675.52			-2786.34			-3104.96			-5178.65			-3113.65			-2272.05			-5403.79
		3508.76	-3979.52			-2201.34			-2530.96			-4961.65			-1647.65			-2327.05			-4543.79
		3508.86	-2516.52			-2255.34			-2639.96			-4238.65			-1746.65			-1541.05			-5067.79
		3508.95	-2814.52			-1297.34			-3157.96			-3841.65			-2907.65			-2355.05			-5683.79
		3509.05	-3179.52			-2335.34			-3292.96			-4168.65			-2736.65			-3195.05			-4135.79
		3509.15	-2189.52			-2437.34			-3765.96			-5206.65			-1539.65			-2068.05			-5470.79
		3509.25	-2929.52			-1781.34			-3098.96			-6156.65			-1387.65			-2542.05			-5685.79
		3509.34	-3305.52			-3029.34			-2648.96			-5528.65			-1785.65			-2483.05			-3934.79
		3509.44	-2585.52			-2727.34			-2018.96			-4978.65			-1784.65			-2039.05			-4324.79
		3509.54	-2365.52			-2547.34			-2999.96			-5801.65			-2730.65			-3611.05			-5230.79
		3509.64	-2516.52			-1916.34			-2767.96			-2879.65			-1984.65			-1516.05			-6131.79
		3509.74	-2597.52			-2429.34			-2211.96			-4441.65			-1662.65			-1447.05			-4895.79
		3509.83	-2460.52			-2714.34			-3168.96			-4819.65			-1984.65			-2155.05			-5042.79
		3509.93	-2809.52			-1384.34			-3105.96			-5203.65			-1876.65			-2244.05			-5051.79
		3510.03	-2423.52			-1939.34			-2079.96			-5666.65			-2089.65			-1811.05			-4897.79
		3510.13	-2906.52			-2062.34			-2318.96			-4112.65			-1684.65			-2229.05			-5813.79
		3510.22	-1672.52			-1583.34			-2553.96			-5652.65			-2338.65			-1377.05			-5510.79
		3510.32	-2340.52			-2653.34			-3012.96			-4587.65			-2491.65			-2015.05			-5908.79
		3510.42	-2280.52			-1847.34			-2797.96			-5763.65			-687.651			-2272.05			-5753.79
		3510.52	-2503.52			-1207.34			-2517.96			-4537.65			-2475.65			-2122.05			-5927.79
		3510.62	-2572.52			-2439.34			-3548.96			-5321.65			-2270.65			-2294.05			-5190.79
		3510.71	-2298.52			-2134.34			-2513.96			-4574.65			-2162.65			-2427.05			-4710.79
		3510.81	-2316.52			-1920.34			-3585.96			-4528.65			-2265.65			-2056.05			-4907.79
		3510.91	-2590.52			-1944.34			-2753.96			-4868.65			-2199.65			-2361.05			-4629.79
		3511.01	-2560.52			-3695.34			-2570.96			-3756.65			-1627.65			-2040.05			-5655.79
		3511.1	-2264.52			-2443.34			-2660.96			-4865.65			-2572.65			-1644.05			-4418.79
		3511.2	-2779.52			-2142.34			-2248.96			-4962.65			-1667.65			-988.046			-5112.79
		3511.3	-4073.52			-2383.34			-2605.96			-4793.65			-2130.65			-1015.05			-6116.79
		3511.4	-2482.52			-2400.34			-2763.96			-4062.65			-1238.65			-2955.05			-4804.79
		3511.5	-2218.52			-2255.34			-2274.96			-5516.65			-1406.65			-1512.05			-5648.79
		3511.59	-4201.52			-1460.34			-2860.96			-4943.65			-1740.65			-2090.05			-4801.79
		3511.69	-2199.52			-2155.34			-2648.96			-4184.65			-1706.65			-2105.05			-4138.79
		3511.79	-1986.52			-2076.34			-2727.96			-5281.65			-1911.65			-1995.05			-5659.79
		3511.89	-2715.52			-1636.34			-3429.96			-5448.65			-1725.65			-1941.05			-4929.79
		3511.98	-2226.52			-1794.34			-2450.96			-4830.65			-2426.65			-2587.05			-5537.79
		3512.08	-3172.52			-1894.34			-2271.96			-5543.65			-2355.65			-2166.05			-5292.79
		3512.18	-2088.52			-2603.34			-2970.96			-6295.65			-1533.65			-1723.05			-5974.79
		3512.28	-3176.52			-2753.34			-2512.96			-4564.65			-2453.65			-2172.05			-6771.79
		3512.38	-2167.52			-2052.34			-3314.96			-3884.65			-1951.65			-1284.05			-5506.79
		3512.47	-3042.52			-1062.34			-1973.96			-5074.65			-1848.65			-871.046			-6020.79
		3512.57	-2743.52			-2425.34			-3289.96			-5055.65			-2184.65			-2672.05			-5564.79
		3512.67	-1760.52			-2384.34			-1814.96			-4384.65			-1019.65			-2786.05			-5390.79
		3512.77	-2914.52			-1449.34			-2823.96			-4805.65			-368.651			-2315.05			-5251.79
		3512.86	-1987.52			-2061.34			-2978.96			-5378.65			-2124.65			-3179.05			-5413.79
		3512.96	-1890.52			-2123.34			-1964.96			-4665.65			-2192.65			-2433.05			-4900.79
		3513.06	-2004.52			-2356.34			-3530.96			-4361.65			-2593.65			-2882.05			-5103.79
		3513.16	-1179.52			-2199.34			-4151.96			-5115.65			-1650.65			-2438.05			-5416.79
		3513.26	-2363.52			-2438.34			-2415.96			-4436.65			-2471.65			-1375.05			-5629.79
		3513.35	-2631.52			-3185.34			-2171.96			-3988.65			-1295.65			-1973.05			-4702.79
		3513.45	-1759.52			-1855.34			-3728.96			-3697.65			-1606.65			-2145.05			-5456.79
		3513.55	-1878.52			-2113.34			-2375.96			-5038.65			-2172.65			-1882.05			-6929.79
		3513.65	-2484.52			-2482.34			-3757.96			-5572.65			-2133.65			-1579.05			-5451.79
		3513.74	-3212.52			-840.345			-3396.96			-4582.65			-1825.65			-2432.05			-6025.79
		3513.84	-3403.52			-3021.34			-1420.96			-4453.65			-2394.65			-2131.05			-4903.79
		3513.94	-2096.52			-1627.34			-2446.96			-4416.65			-1416.65			-2741.05			-5198.79
		3514.04	-4093.52			-2400.34			-2997.96			-5149.65			-667.651			-2843.05			-5537.79
		3514.14	-2537.52			-2022.34			-2551.96			-4642.65			-2040.65			-1158.05			-5652.79
		3514.23	-3120.52			-668.345			-1964.96			-5022.65			-1764.65			-1785.05			-4527.79
		3514.33	-2926.52			-1741.34			-1724.96			-4736.65			-1417.65			-1920.05			-5562.79
		3514.43	-2581.52			-2914.34			-2954.96			-5088.65			-2476.65			-2176.05			-5218.79
		3514.53	-2366.52			-2170.34			-2785.96			-4779.65			-1888.65			-1630.05			-4899.79
		3514.62	-3422.52			-2306.34			-2716.96			-6320.65			-2890.65			-1158.05			-5598.79
		3514.72	-2567.52			-2300.34			-2399.96			-4058.65			-2761.65			-2104.05			-5550.79
		3514.82	-2900.52			-2032.34			-1753.96			-5965.65			-770.651			-1473.05			-5302.79
		3514.92	-2854.52			-2965.34			-1776.96			-5666.65			-1890.65			-1590.05			-5324.79
		3515.01	-1905.52			-1841.34			-2983.96			-4465.65			-2574.65			-2046.05			-5099.79
		3515.11	-2704.52			-2133.34			-3040.96			-4084.65			-2411.65			-2570.05			-5229.79
		3515.21	-2486.52			-2354.34			-2258.96			-5728.65			-1008.65			-2186.05			-6397.79
		3515.31	-2144.52			-2379.34			-3233.96			-3781.65			-3198.65			-1803.05			-5082.79
		3515.41	-2675.52			-2636.34			-1661.96			-4063.65			-2662.65			-1092.05			-5643.79
		3515.5	-2151.52			-2391.34			-2157.96			-4876.65			-1587.65			-3130.05			-4733.79
		3515.6	-2825.52			-1881.34			-3988.96			-4860.65			-1933.65			-1888.05			-5380.79
		3515.7	-3480.52			-1605.34			-3284.96			-4910.65			-2654.65			-2571.05			-5075.79
		3515.8	-2405.52			-1229.34			-3335.96			-5387.65			-2275.65			-2268.05			-4952.79
		3515.89	-3311.52			-1515.34			-2583.96			-5037.65			-1826.65			-2718.05			-6098.79
		3515.99	-2710.52			-1884.34			-2118.96			-4797.65			-1864.65			-1821.05			-6276.79
		3516.09	-2476.52			-977.345			-2811.96			-4245.65			-2204.65			-2335.05			-6025.79
		3516.19	-2331.52			-2470.34			-3150.96			-5309.65			-2117.65			-2025.05			-5291.79
		3516.29	-2566.52			-1597.34			-2383.96			-5347.65			-1845.65			-2301.05			-5679.79
		3516.38	-2686.52			-1960.34			-1825.96			-4618.65			-1731.65			-2591.05			-5858.79
		3516.48	-1607.52			-2257.34			-2554.96			-5142.65			-2184.65			-2341.05			-5538.79
		3516.58	-2224.52			-2276.34			-3124.96			-4825.65			-2094.65			-1592.05			-5801.79
		3516.68	-2344.52			-2833.34			-2400.96			-5262.65			-2333.65			-2084.05			-5506.79
		3516.77	-2108.52			-1935.34			-2571.96			-5677.65			-2460.65			-1967.05			-5100.79
		3516.87	-2489.52			-1420.34			-3166.96			-4866.65			-1556.65			-1736.05			-5627.79
		3516.97	-3052.52			-2108.34			-3573.96			-5511.65			-2889.65			-1898.05			-5907.79
		3517.07	-1662.52			-2161.34			-2453.96			-5542.65			-2199.65			-443.046			-6148.79
		3517.17	-3885.52			-1881.34			-2895.96			-5427.65			-1863.65			-2299.05			-5224.79
		3517.26	-3759.52			-2619.34			-2652.96			-5655.65			-2191.65			-1713.05			-5976.79
		3517.36	-1760.52			-2538.34			-1651.96			-3533.65			-2232.65			-2779.05			-5471.79
		3517.46	-2461.52			-1993.34			-2764.96			-4876.65			-2947.65			-1790.05			-6263.79
		3517.56	-2945.52			-2998.34			-3142.96			-4077.65			-2665.65			-2673.05			-5177.79
		3517.65	-3942.52			-1404.34			-3256.96			-5412.65			-2623.65			-1955.05			-5652.79
		3517.75	-2863.52			-2451.34			-3224.96			-4115.65			-1400.65			-2385.05			-6002.79
		3517.85	-2776.52			-2080.34			-3037.96			-4777.65			-2559.65			-2034.05			-4770.79
		3517.95	-2453.52			-1699.34			-3448.96			-5002.65			-1764.65			-1563.05			-5779.79
		3518.04	-3495.52			-1858.34			-1827.96			-5091.65			-1973.65			-3367.05			-5782.79
		3518.14	-2358.52			-2849.34			-3249.96			-4348.65			-1379.65			-2449.05			-5412.79
		3518.24	-2993.52			-2049.34			-2531.96			-4656.65			-1789.65			-2722.05			-5374.79
		3518.34	-2494.52			-899.345			-3181.96			-4980.65			-1603.65			-3202.05			-5451.79
		3518.44	-4462.52			-2222.34			-2045.96			-4220.65			-1165.65			-2099.05			-5611.79
		3518.53	-2482.52			-2201.34			-1891.96			-4981.65			-2396.65			-2674.05			-5771.79
		3518.63	-2527.52			-1993.34			-2739.96			-5061.65			-1477.65			-2536.05			-5751.79
		3518.73	-3061.52			-2508.34			-1786.96			-5103.65			-2345.65			-1208.05			-6103.79
		3518.83	-2373.52			-1748.34			-2695.96			-4649.65			-1902.65			-2797.05			-5547.79
		3518.92	-2045.52			-2548.34			-2879.96			-4928.65			-1990.65			-2248.05			-6184.79
		3519.02	-3095.52			-1875.34			-2821.96			-4162.65			-1754.65			-1675.05			-6061.79
		3519.12	-2689.52			-1930.34			-2248.96			-4903.65			-2086.65			-1567.05			-7057.79
		3519.22	-2914.52			-2867.34			-2157.96			-4530.65			-2053.65			-2420.05			-6201.79
		3519.32	-2640.52			-1704.34			-3340.96			-6246.65			-1238.65			-2718.05			-6032.79
		3519.41	-2467.52			-1091.34			-2787.96			-4266.65			-2025.65			-1229.05			-5756.79
		3519.51	-2825.52			-2423.34			-3150.96			-4551.65			-1429.65			-2178.05			-6745.79
		3519.61	-3162.52			-2250.34			-2907.96			-4936.65			-2016.65			-1530.05			-5069.79
		3519.71	-2300.52			-2236.34			-2524.96			-4754.65			-2343.65			-1973.05			-6653.79
		3519.8	-3164.52			-2038.34			-2665.96			-4733.65			-1719.65			-3183.05			-6672.79
		3519.9	-3815.52			-3270.34			-2513.96			-6072.65			-1089.65			-3237.05			-5245.79
		3520	-2364.52			-2401.34			-2991.96			-5437.65			-2827.65			-2075.05			-5247.79
